# Supplementary material for: Widespread, Reversible Cysteine Modification by Methylglyoxal Regulates Metabolic Enzyme Function
Source: ACS Chem Biol. 2022 Dec 23;18(1):91–101. doi: 10.1021/acschembio.2c00727 (PMC9872086; doi:10.1021/acschembio.2c00727)
Supplement: Supplementary file 2 — cb2c00727_si_002.xlsx [file cb2c00727_si_002.xlsx]

## Sheet: Dataset 1 - HEK in vitro
Annotated Sequence	Accession	Gene Name	Description	IAA-Modified Residue #	average ratio	p value
[R].EGQLNGSSAAHSEIRGCST.[-]	Q9BPY3	FAM118B	Protein FAM118B	349	40	1e-15
[R].DTEGGAAEINCNGVIEVINYTQNSNNETLR.[H]	Q96SB4	SRPK1	SRSF protein kinase 1 (EC 2.7.11.1) (SFRS protein kinase 1) (Serine/arginine-rich protein-specific kinase 1) (SR-protein-specific kinase 1)	356	40	1e-15
[R].NSSDTCLRNPLHK.[Q]	Q9NU19	TBC1D22B	TBC1 domain family member 22B	144	40	1e-15
[R].REEGDPSPHSGGVCKPK.[L]	O75376	NCOR1	Nuclear receptor corepressor 1 (N-CoR) (N-CoR1)	2322	40	1e-15
[-].MKDCSNGCSAECTGEGGSK.[E]	P54687	BCAT1	Branched-chain-amino-acid aminotransferase, cytosolic (BCAT(c)) (EC 2.6.1.42) (Protein ECA39)	12	40	1e-15
[K].GGLTSPIFCSTKPK.[K]	Q9ULL5	PRR12	Proline-rich protein 12	1065	40	1e-15
[K].AACSAAAMEEDSEASSSR.[I]	Q05086	UBE3A	Ubiquitin-protein ligase E3A (EC 2.3.2.26) (E6AP ubiquitin-protein ligase) (HECT-type ubiquitin transferase E3A) (Human papillomavirus E6-associated protein) (Oncogenic protein-associated protein E6-AP) (Renal carcinoma antigen NY-REN-54)	198	40	1e-15
[R].GAPSPGVLGPHASEPQLAPPACTPAAPAVPGPPGPR.[S]	O96013	PAK4	Serine/threonine-protein kinase PAK 4 (EC 2.7.11.1) (p21-activated kinase 4) (PAK-4)	276	40	1e-15
[K].TSAAACAVTDLSDDSDFDEK.[A]	Q9NQZ2	UTP3	Something about silencing protein 10 (Charged amino acid-rich leucine zipper 1) (CRL1) (Disrupter of silencing SAS10) (UTP3 homolog)	359	40	1e-15
[K].KPQLNNKPQRPSQNGCQIR.[R]	Q96ST3	SIN3A	Paired amphipathic helix protein Sin3a (Histone deacetylase complex subunit Sin3a) (Transcriptional corepressor Sin3a)	425	40	1e-15
[K].SESPCESPYPNEKDKEK.[N]	Q8NI27	THOC2	THO complex subunit 2 (Tho2) (hTREX120)	1518	40	1e-15
[R].DTVVTSACSLQTEGSLSTR.[K]	O43502	RAD51C	DNA repair protein RAD51 homolog 3 (R51H3) (RAD51 homolog C) (RAD51-like protein 2)	355	40	1e-15
[K].TEGGGSEAPLCPGPPAGEEPAISEAAPEAGAPTSASGLNGHPTLSGGGDQR.[E]	P27816	MAP4	Microtubule-associated protein 4 (MAP-4)	1098	40	1e-15
[R].KQFSVPPAPTRPSCPAVAEIPLR.[M]	Q99661	KIF2C	Kinesin-like protein KIF2C (Kinesin-like protein 6) (Mitotic centromere-associated kinesin) (MCAK)	154	40	1e-15
[K].LSETISEGTSNSLSTCTK.[S]	O75179	ANKRD17	Ankyrin repeat domain-containing protein 17 (Gene trap ankyrin repeat protein) (Serologically defined breast cancer antigen NY-BR-16)	1690	40	1e-15
[K].SALCNADSPKDPVLPMK.[F]	Q29RF7	PDS5A	Sister chromatid cohesion protein PDS5 homolog A (Cell proliferation-inducing gene 54 protein) (Sister chromatid cohesion protein 112) (SCC-112)	1093	40	1e-15
[R].CSEGVFLLTTTPRPVIVEPLEQLDDEDGLPEK.[L]	P23246	SFPQ	Splicing factor, proline- and glutamine-rich (100 kDa DNA-pairing protein) (hPOMp100) (DNA-binding p52/p100 complex, 100 kDa subunit) (Polypyrimidine tract-binding protein-associated-splicing factor) (PSF) (PTB-associated-splicing factor)	431	40	1e-15
[R].CSAYIIK.[M]	Q6ZMZ0	RNF19B	E3 ubiquitin-protein ligase RNF19B (EC 2.3.2.31) (IBR domain-containing protein 3) (Natural killer lytic-associated molecule) (RING finger protein 19B)	290	40	1e-15
[K].DLLADLIGCQR.[L]	Q13523	PRPF4B	Serine/threonine-protein kinase PRP4 homolog (EC 2.7.11.1) (PRP4 kinase) (PRP4 pre-mRNA-processing factor 4 homolog)	962	40	1e-15
[R].AGWACPGQDPGPEPR.[L]	Q9H9F9	ACTR5	Actin-related protein 5 (hARP5) (Sarcoma antigen NY-SAR-16)	48	40	1e-15
[R].ITFGFNCR.[N]	Q14149	MORC3	MORC family CW-type zinc finger protein 3 (Nuclear matrix protein 2) (Zinc finger CW-type coiled-coil domain protein 3)	307	40	1e-15
[K].FLTPCYHPNVDTQGNICLDILK.[E]	O00762	UBE2C	Ubiquitin-conjugating enzyme E2 C (EC 2.3.2.23) ((E3-independent) E2 ubiquitin-conjugating enzyme C) (EC 2.3.2.24) (E2 ubiquitin-conjugating enzyme C) (UbcH10) (Ubiquitin carrier protein C) (Ubiquitin-protein ligase C)	114	40	1e-15
[R].SLVSDIGKELSSCANVLELTR.[T]	Q8WWH5	TRUB1	Probable tRNA pseudouridine synthase 1 (EC 5.4.99.-)	269	40	1e-15
[R].TCPQDHKLNSK.[W]	Q9Y234	LIPT1	Lipoyltransferase 1, mitochondrial (EC 2.3.1.-) (Lipoate biosynthesis protein) (Lipoate-protein ligase) (Lipoyl ligase)	352	40	1e-15
[K].CKPVPLLELAEGQK.[Q]	Q8NHV4	NEDD1	Protein NEDD1 (Neural precursor cell expressed developmentally down-regulated protein 1) (NEDD-1)	66	40	1e-15
[K].FPYGILNVHPSCLPR.[W]	Q96DP5	MTFMT	Methionyl-tRNA formyltransferase, mitochondrial (MtFMT) (EC 2.1.2.9)	149	40	1e-15
[K].ICDPYAWLEDPDSEQTK.[A]	P48147	PREP	Prolyl endopeptidase (PE) (EC 3.4.21.26) (Post-proline cleaving enzyme)	25	40	1e-15
[K].IFEELTLHKPTQVMPCR.[A]	Q14145	KEAP1	Kelch-like ECH-associated protein 1 (Cytosolic inhibitor of Nrf2) (INrf2) (Kelch-like protein 19)	319	40	1e-15
[R].VEEEEERCQHLQAEK.[K]	P35579	MYH9	Myosin-9 (Cellular myosin heavy chain, type A) (Myosin heavy chain 9) (Myosin heavy chain, non-muscle IIa) (Non-muscle myosin heavy chain A) (NMMHC-A) (Non-muscle myosin heavy chain IIa) (NMMHC II-a) (NMMHC-IIA)	931	40	1e-15
[R].CLKGEGEIEK.[L]	Q15075	EEA1	Early endosome antigen 1 (Endosome-associated protein p162) (Zinc finger FYVE domain-containing protein 2)	1299	40	1e-15
[K].YYTPVPCESATAK.[A]	P51692	STAT5B	Signal transducer and activator of transcription 5B	688	40	1e-15
[R].MKQCLEEELK.[S]	Q15052	ARHGEF6	Rho guanine nucleotide exchange factor 6 (Alpha-Pix) (COOL-2) (PAK-interacting exchange factor alpha) (Rac/Cdc42 guanine nucleotide exchange factor 6)	738	40	1e-15
[R].NCWQNYLDFHR.[C]	P14854	COX6B1	Cytochrome c oxidase subunit 6B1 (Cytochrome c oxidase subunit VIb isoform 1) (COX VIb-1)	30	40	1e-15
[K].LVAEDLSQDCFWTK.[V]	O60610	DIAPH1	Protein diaphanous homolog 1 (Diaphanous-related formin-1) (DRF1)	796	40	1e-15
[R].LLLVQTGSSSPCLDLSR.[L]	Q9NVE7	PANK4	4'-phosphopantetheine phosphatase (EC 3.1.3.-) (Inactive pantothenic acid kinase 4) (hPanK4)	699	40	1e-15
[R].RLPLGPCPR.[A]	Q562E7	WDR81	WD repeat-containing protein 81	76	40	1e-15
[K].CGEAALNDPK.[M]	Q13616	CUL1	Cullin-1 (CUL-1)	355	40	1e-15
[K].CGEALGLK.[Q]	P78347	GTF2I	General transcription factor II-I (GTFII-I) (TFII-I) (Bruton tyrosine kinase-associated protein 135) (BAP-135) (BTK-associated protein 135) (SRF-Phox1-interacting protein) (SPIN) (Williams-Beuren syndrome chromosomal region 6 protein)	745	40	1e-15
[R].RKVCYYYDGDVGNYYYGQGHPMKPHR.[I]	Q13547	HDAC1	Histone deacetylase 1 (HD1) (EC 3.5.1.98) (Protein deacetylase HDAC1) (EC 3.5.1.-) (Protein decrotonylase HDAC1) (EC 3.5.1.-)	12	40	1e-15
[R].SDMICGYACLK.[G]	P42575	CASP2	Caspase-2 (CASP-2) (EC 3.4.22.55) (Neural precursor cell expressed developmentally down-regulated protein 2) (NEDD-2) (Protease ICH-1) [Cleaved into: Caspase-2 subunit p18	370	40	1e-15
[R].SSNLRGECTPTQR.[E]	Q8TEM1	NUP210	Nuclear pore membrane glycoprotein 210 (Nuclear pore protein gp210) (Nuclear envelope pore membrane protein POM 210) (POM210) (Nucleoporin Nup210) (Pore membrane protein of 210 kDa)	1592	40	1e-15
[K].AFTALCYSADGHSILAGGMSK.[F]	Q15269	PWP2	Periodic tryptophan protein 2 homolog	612	40	1e-15
[K].CFSEENHEPLR.[T]	Q96QK1	VPS35	Vacuolar protein sorting-associated protein 35 (hVPS35) (Maternal-embryonic 3) (Vesicle protein sorting 35)	640	31.0155	0.0470686
[K].LSPSGHQNLFLSPNASPCTSPWSSPLAQR.[K]	Q9BRS8	LARP6	La-related protein 6 (Acheron) (Achn) (La ribonucleoprotein domain family member 6)	378	20.96	0.133241
[-].MSKGPAVGIDLGTTYSCVGVFQHGK.[V]	P11142	HSPA8	Heat shock cognate 71 kDa protein (EC 3.6.4.10) (Heat shock 70 kDa protein 8) (Lipopolysaccharide-associated protein 1) (LAP-1) (LPS-associated protein 1)	17	20.3041	0.00709933
[R].CLLAPR.[W]	A0A0U1RRE5	NBDY	Negative regulator of P-body association (P-body dissociating protein) (Protein NoBody)	28	18.0033	0.0685294
[K].CIGKPGGSLDNSEQK.[C]	Q9Y5L4	TIMM13	Mitochondrial import inner membrane translocase subunit Tim13	50	17.9256	0.0156109
[K].CVYDKYVKPTEPVTDYR.[T]	Q9GZR2	REXO4	RNA exonuclease 4 (EC 3.1.-.-) (Exonuclease XPMC2) (Prevents mitotic catastrophe 2 protein homolog) (hPMC2)	274	17.2193	0.077629
[R].VVVVASAAHCR.[G]	Q6UX07	DHRS13	Dehydrogenase/reductase SDR family member 13 (EC 1.1.-.-) (Short chain dehydrogenase/reductase family 7C member 5) (Protein SDR7C5)	174	16.6054	0.0494849
[K].ACLIFFDEIDAIGGAR.[F]	P35998	PSMC2	26S proteasome regulatory subunit 7 (26S proteasome AAA-ATPase subunit RPT1) (Proteasome 26S subunit ATPase 2)	270	16.5106	0.0868156
[K].YKGGTCAVAAPFDTVHIPEATK.[Q]	Q8IZ69	TRMT2A	tRNA (uracil-5-)-methyltransferase homolog A (EC 2.1.1.-) (HpaII tiny fragments locus 9c protein)	270	16.0664	0.0930882
[R].KACADATLSQITNNIDPVGR.[I]	P62873	GNB1	Guanine nucleotide-binding protein G(I)/G(S)/G(T) subunit beta-1 (Transducin beta chain 1)	25	15.9141	0.0953359
[R].AGEMCAFNK.[V]	O60244	MED14	Mediator of RNA polymerase II transcription subunit 14 (Activator-recruited cofactor 150 kDa component) (ARC150) (Cofactor required for Sp1 transcriptional activation subunit 2) (CRSP complex subunit 2) (Mediator complex subunit 14) (RGR1 homolog) (hRGR1) (Thyroid hormone receptor-associated protein complex 170 kDa component) (Trap170) (Transcriptional coactivator CRSP150) (Vitamin D3 receptor-in…	635	15.9098	0.0521137
[K].TLAGSCGK.[F]	Q13111	CHAF1A	Chromatin assembly factor 1 subunit A (CAF-1 subunit A) (Chromatin assembly factor I p150 subunit) (CAF-I 150 kDa subunit) (CAF-I p150) (hp150)	465	15.6959	0.208505
[R].FTLPGSGTEGPAKQENFILGSCGTDQVK.[G]	Q9GZN7	ROGDI	Protein rogdi homolog	66	15.02	0.220844
[R].ICHGKPVTQVTWHGR.[G]	Q14137	BOP1	Ribosome biogenesis protein BOP1 (Block of proliferation 1 protein)	532	14.8216	0.113061
[K].LQESPCIFALTPR.[Q]	Q8N2W9	PIAS4	E3 SUMO-protein ligase PIAS4 (EC 2.3.2.27) (PIASy) (Protein inhibitor of activated STAT protein 4) (Protein inhibitor of activated STAT protein gamma) (PIAS-gamma)	164	14.5479	0.229941
[K].SFECLLGLNSNIGIR.[D]	Q9Y5N6	ORC6	Origin recognition complex subunit 6	88	14.5193	0.118503
[K].DCSWIEMIRK.[F]	Q9NXF1	TEX10	Testis-expressed protein 10	454	14.3847	0.0798945
[K].CLVMDVQAFER.[L]	P13861	PRKAR2A	cAMP-dependent protein kinase type II-alpha regulatory subunit	359	14.3555	0.121557
[R].KWSLNTYKCTR.[Q]	P53367	ARFIP1	Arfaptin-1 (ADP-ribosylation factor-interacting protein 1)	138	14.2539	0.123491
[R].SLEEGCQIYLCGTK.[S]	Q969Q5	RAB24	Ras-related protein Rab-24	113	14.2223	0.124097
[K].TCGLINSVK.[F]	O60547	GMDS	GDP-mannose 4,6 dehydratase (EC 4.2.1.47) (GDP-D-mannose dehydratase) (GMD)	142	13.9782	0.128888
[K].TGFRDQLASIFLACTSHK.[V]	Q9Y2R4	DDX52	Probable ATP-dependent RNA helicase DDX52 (EC 3.6.4.13) (ATP-dependent RNA helicase ROK1-like) (DEAD box protein 52)	342	13.6713	0.135171
[K].ASHLLETLLCK.[H]	Q03701	CEBPZ	CCAAT/enhancer-binding protein zeta (CCAAT-box-binding transcription factor) (CBF) (CCAAT-binding factor)	411	13.0889	0.260877
[-].MLLQPAPCAPSAGFPRPLAAPGAMHGSQK.[D]	Q9H0Z9	RBM38	RNA-binding protein 38 (CLL-associated antigen KW-5) (HSRNASEB) (RNA-binding motif protein 38) (RNA-binding region-containing protein 1) (ssDNA-binding protein SEB4)	8	13.0077	0.262739
[R].VSMILQSPAFCEELESMIQEQFKK.[G]	P35611	ADD1	Alpha-adducin (Erythrocyte adducin subunit alpha)	68	12.9151	0.26488
[R].GVGTGGIVSTAFCLLYK.[L]	Q5VTL8	PRPF38B	Pre-mRNA-splicing factor 38B (Sarcoma antigen NY-SAR-27)	130	12.7486	0.15593
[R].IMCLHSK.[I]	Q96RR4	CAMKK2	Calcium/calmodulin-dependent protein kinase kinase 2 (CaM-KK 2) (CaM-kinase kinase 2) (CaMKK 2) (EC 2.7.11.17) (Calcium/calmodulin-dependent protein kinase kinase beta) (CaM-KK beta) (CaM-kinase kinase beta) (CaMKK beta)	397	12.5181	0.161593
[K].FAQLQCLWK.[T]	Q8N755	SLC66A3	Solute carrier family 66 member 3 (PQ-loop repeat-containing protein 3)	135	12.4047	0.164451
[K].CSGPGLER.[A]	P21333	FLNA	Filamin-A (FLN-A) (Actin-binding protein 280) (ABP-280) (Alpha-filamin) (Endothelial actin-binding protein) (Filamin-1) (Non-muscle filamin)	1165	12.3595	0.165606
[R].LVNSQCEFER.[R]	Q9NPI1	BRD7	Bromodomain-containing protein 7 (75 kDa bromodomain protein) (Protein CELTIX-1)	338	12.2574	0.168242
[R].SKCEELSGLHGQLQEAR.[A]	Q9P2E9	RRBP1	Ribosome-binding protein 1 (180 kDa ribosome receptor homolog) (RRp) (ES/130-related protein) (Ribosome receptor protein)	933	12.2254	0.169078
[R].FCILGK.[E]	Q9P035	HACD3	Very-long-chain (3R)-3-hydroxyacyl-CoA dehydratase 3 (EC 4.2.1.134) (3-hydroxyacyl-CoA dehydratase 3) (HACD3) (Butyrate-induced protein 1) (B-ind1) (hB-ind1) (Protein-tyrosine phosphatase-like A domain-containing protein 1)	173	12.2105	0.044448
[R].CRQGLQTTQAHLER.[L]	Q14C86	GAPVD1	GTPase-activating protein and VPS9 domain-containing protein 1 (GAPex-5) (Rab5-activating protein 6)	1220	12.0773	0.172996
[R].ITADQALKHPWVCQR.[S]	Q13555	CAMK2G	Calcium/calmodulin-dependent protein kinase type II subunit gamma (CaM kinase II subunit gamma) (CaMK-II subunit gamma) (EC 2.7.11.17)	273	11.8538	0.179081
[R].HAQPTCPGAQLCTVYYASLNFR.[D]	P49327	FASN	Fatty acid synthase (EC 2.3.1.85) (Type I fatty acid synthase) [Includes: [Acyl-carrier-protein] S-acetyltransferase (EC 2.3.1.38)	1558	11.7678	0.293271
[-].MASSDLEQLCSHVNEK.[I]	Q96BD8	SKA1	Spindle and kinetochore-associated protein 1	10	11.7543	0.181859
[R].VRDGLPLSASTDYEQSTGMQECRK.[Y]	Q96IW7	SEC22A	Vesicle-trafficking protein SEC22a (SEC22 vesicle-trafficking protein homolog A) (SEC22 vesicle-trafficking protein-like 2)	33	11.6922	0.183614
[K].MAEGGSGDVDDAGDCSGAR.[Y]	Q9UH62	ARMCX3	Armadillo repeat-containing X-linked protein 3 (ARM protein lost in epithelial cancers on chromosome X 3) (Protein ALEX3)	52	11.6097	0.185973
[K].DLPTSPVDLVINCLDCPENVFLR.[D]	Q96F86	EDC3	Enhancer of mRNA-decapping protein 3 (LSM16 homolog) (YjeF N-terminal domain-containing protein 2) (YjeF_N2) (hYjeF_N2) (YjeF domain-containing protein 1)	413	11.5568	0.298895
[K].SEGGSGGGAAGGGAGGAGAGAGCGSGGSSVGVR.[V]	Q9NSY1	BMP2K	BMP-2-inducible protein kinase (BIKe) (EC 2.7.11.1)	32	11.3919	0.192344
[R].CFEDKR.[N]	Q9P2I0	CPSF2	Cleavage and polyadenylation specificity factor subunit 2 (Cleavage and polyadenylation specificity factor 100 kDa subunit) (CPSF 100 kDa subunit)	294	11.3208	0.305351
[R].SYQQNSAHTNHCIVK.[M]	Q9UNS1	TIMELESS	Protein timeless homolog (hTIM)	724	11.1826	0.198675
[K].IPHFGYCDEIDLTELVK.[L]	P11182	DBT	Lipoamide acyltransferase component of branched-chain alpha-keto acid dehydrogenase complex, mitochondrial (EC 2.3.1.168) (52 kDa mitochondrial autoantigen of primary biliary cirrhosis) (Branched chain 2-oxo-acid dehydrogenase complex component E2) (BCOADC-E2) (Branched-chain alpha-keto acid dehydrogenase complex component E2) (BCKAD-E2) (BCKADE2) (Dihydrolipoamide acetyltransferase component of …	279	11.0327	0.313475
[R].SSSLTCHQR.[I]	Q96K58	ZNF668	Zinc finger protein 668	241	10.9909	0.314676
[K].QHICHIQGCGK.[V]	P08047	SP1	Transcription factor Sp1	633	10.9763	0.315096
[R].LAGLTCSGAEGLARPK.[Q]	Q8WV74	NUDT8	Mitochondrial coenzyme A diphosphatase NUDT8 (EC 3.6.1.-) (Nucleoside diphosphate-linked moiety X motif 8) (Nudix motif 8)	207	10.9072	0.207326
[K].IKCSGCHSYQESTK.[Q]	Q9UPT9	USP22	Ubiquitin carboxyl-terminal hydrolase 22 (EC 3.4.19.12) (Deubiquitinating enzyme 22) (Ubiquitin thioesterase 22) (Ubiquitin-specific-processing protease 22)	386	10.9072	0.207326
[R].AHDGVLCR.[T]	Q9NVX2	NLE1	Notchless protein homolog 1	280	10.8305	0.209804
[K].LVIWGTDVNVAACK.[E]	P33991	MCM4	DNA replication licensing factor MCM4 (EC 3.6.4.12) (CDC21 homolog) (P1-CDC21)	162	10.7848	0.211292
[R].ASVKEQDYLCHVYVR.[N]	O15498	YKT6	Synaptobrevin homolog YKT6 (EC 2.3.1.-)	66	10.7109	0.213722
[R].QLLCTNEDVSSPASADQR.[I]	Q6P4A7	SFXN4	Sideroflexin-4 (Breast cancer resistance marker 1)	70	10.6883	0.323554
[K].VYAAEPSNADDCYQSK.[L]	Q9GZT4	SRR	Serine racemase (EC 5.1.1.18) (D-serine ammonia-lyase) (D-serine dehydratase) (EC 4.3.1.18) (L-serine ammonia-lyase) (L-serine dehydratase) (EC 4.3.1.17)	217	10.5457	0.219261
[R].CHVPLAQAQALVTSELEK.[F]	Q96C01	FAM136A	Protein FAM136A	57	10.4872	0.177434
[K].ITSAVWGPLGECIIAGHESGELNQYSAK.[S]	Q13347	EIF3I	Eukaryotic translation initiation factor 3 subunit I (eIF3i) (Eukaryotic translation initiation factor 3 subunit 2) (TGF-beta receptor-interacting protein 1) (TRIP-1) (eIF-3-beta) (eIF3 p36)	160	10.4293	0.223249
[K].VFDCMELVMDELQGSVK.[Q]	Q9H410	DSN1	Kinetochore-associated protein DSN1 homolog	287	10.1212	0.234163
[K].AECLAMLGR.[Y]	Q99615	DNAJC7	DnaJ homolog subfamily C member 7 (Tetratricopeptide repeat protein 2) (TPR repeat protein 2)	185	10.1003	0.234922
[R].IPSNILLPEDKCK.[E]	Q9H081	MIS12	Protein MIS12 homolog	104	10.0425	0.237037
[K].NTEVCDELMSR.[H]	P13196	ALAS1	5-aminolevulinate synthase, nonspecific, mitochondrial (ALAS-H) (EC 2.3.1.37) (5-aminolevulinic acid synthase 1) (Delta-ALA synthase 1) (Delta-aminolevulinate synthase 1)	544	9.96253	0.239992
[R].LVEPLRATCTTK.[V]	Q86VP6	CAND1	Cullin-associated NEDD8-dissociated protein 1 (Cullin-associated and neddylation-dissociated protein 1) (TBP-interacting protein of 120 kDa A) (TBP-interacting protein 120A) (p120 CAND1)	1153	9.91564	0.347762
[K].LLNCQEFAVDLEHHSYR.[S]	Q01780	EXOSC10	Exosome component 10 (EC 3.1.13.-) (Autoantigen PM/Scl 2) (P100 polymyositis-scleroderma overlap syndrome-associated autoantigen) (Polymyositis/scleroderma autoantigen 100 kDa) (PM/Scl-100) (Polymyositis/scleroderma autoantigen 2)	307	9.77548	0.352408
[K].SNHHCHVSAYEK.[S]	Q9P0U3	SENP1	Sentrin-specific protease 1 (EC 3.4.22.-) (Sentrin/SUMO-specific protease SENP1)	141	9.71597	0.354406
[K].IAPGAVVCVESEIR.[G]	O00399	DCTN6	Dynactin subunit 6 (Dynactin subunit p27) (Protein WS-3)	18	9.6623	0.356221
[R].DKNMTCIK.[V]	Q02880	TOP2B	DNA topoisomerase 2-beta (EC 5.6.2.2) (DNA topoisomerase II, beta isozyme)	125	9.56661	0.359488
[R].KTFPTVNPSTGEVICQVAEGDKEDVDK.[A]	P05091	ALDH2	Aldehyde dehydrogenase, mitochondrial (EC 1.2.1.3) (ALDH class 2) (ALDH-E2) (ALDHI)	66	9.45333	0.259711
[R].QDVDLCLVSSCEYKHPK.[T]	P46821	MAP1B	Microtubule-associated protein 1B (MAP-1B) [Cleaved into: MAP1B heavy chain	2088	9.38296	0.365872
[K].SFSDHAQCGR.[L]	Q96AB6	NTAN1	Protein N-terminal asparagine amidohydrolase (EC 3.5.1.121) (Protein NH2-terminal asparagine amidohydrolase) (PNAA) (Protein NH2-terminal asparagine deamidase) (PNAD) (Protein N-terminal Asn amidase) (Protein N-terminal asparagine amidase) (Protein NTN-amidase)	118	9.28936	0.266403
[K].ANFSLPEKCDYMDEVTYGELEKEEAQPIVTK.[Y]	Q1KMD3	HNRNPUL2	Heterogeneous nuclear ribonucleoprotein U-like protein 2 (Scaffold-attachment factor A2) (SAF-A2)	602	9.28318	0.266659
[R].SCGPASQSTLGLK.[G]	Q9BXS6	NUSAP1	Nucleolar and spindle-associated protein 1 (NuSAP)	256	9.22714	0.268988
[R].MEICSGSNK.[T]	Q15648	MED1	Mediator of RNA polymerase II transcription subunit 1 (Activator-recruited cofactor 205 kDa component) (ARC205) (Mediator complex subunit 1) (Peroxisome proliferator-activated receptor-binding protein) (PBP) (PPAR-binding protein) (Thyroid hormone receptor-associated protein complex 220 kDa component) (Trap220) (Thyroid receptor-interacting protein 2) (TR-interacting protein 2) (TRIP-2) (Vitamin …	681	9.20652	0.37215
[R].SQKPEAGGCGAPAAR.[E]	O60343	TBC1D4	TBC1 domain family member 4 (Akt substrate of 160 kDa) (AS160)	74	9.19444	0.0644848
[K].CKFEEDQK.[M]	Q9H8H2	DDX31	Probable ATP-dependent RNA helicase DDX31 (EC 3.6.4.13) (DEAD box protein 31) (Helicain)	505	9.19348	0.37262
[R].TAFLAEDFNPEEINLDCTNPR.[Y]	Q5HYI8	RABL3	Rab-like protein 3	180	9.16407	0.271634
[R].VNESYFKPSPTCSSIGLHK.[T]	Q13395	TARBP1	Probable methyltransferase TARBP1 (EC 2.1.1.-) (TAR RNA-binding protein 1) (TAR RNA-binding protein of 185 kDa) (TRP-185)	592	9.14986	0.374198
[R].AHGCFQDGRSPGPPPPVGVK.[T]	Q9H1B7	IRF2BPL	Probable E3 ubiquitin-protein ligase IRF2BPL (EC 2.3.2.27) (Enhanced at puberty protein 1) (Interferon regulatory factor 2-binding protein-like)	63	9.14092	0.0833368
[R].GAGLSCEQLK.[Q]	Q8TEA1	NSUN6	tRNA (cytosine(72)-C(5))-methyltransferase NSUN6 (EC 2.1.1.-) (NOL1/NOP2/Sun and PUA domain-containing protein 1) (NOL1/NOP2/Sun domain family member 6)	415	9.10492	0.091822
[R].MVSDINNAWGCLEQVEK.[G]	P12814	ACTN1	Alpha-actinin-1 (Alpha-actinin cytoskeletal isoform) (F-actin cross-linking protein) (Non-muscle alpha-actinin-1)	370	9.03106	0.378541
[R].VREDKQPEQATTSAQVACLYR.[K]	P18858	LIG1	DNA ligase 1 (EC 6.5.1.1) (DNA ligase I) (Polydeoxyribonucleotide synthase [ATP] 1)	895	9.02413	0.0885638
[R].ATGHSGGGCISQGR.[S]	Q9HA64	FN3KRP	Ketosamine-3-kinase (EC 2.7.1.172) (Fructosamine-3-kinase-related protein) (FN3K-RP) (FN3K-related protein) (Protein-psicosamine 3-kinase FN3KRP) (EC 2.7.1.-)	24	9.00982	0.0851665
[K].QPISCVKEEIQETQTPTHSR.[K]	Q9BYG3	NIFK	MKI67 FHA domain-interacting nucleolar phosphoprotein (Nucleolar phosphoprotein Nopp34) (Nucleolar protein interacting with the FHA domain of pKI-67) (hNIFK)	269	8.97607	0.27968
[K].VGPMPWLGPQTDESIKGLCER.[G]	P22830	FECH	Ferrochelatase, mitochondrial (EC 4.99.1.1) (Heme synthase) (Protoheme ferro-lyase)	323	8.96944	0.279968
[K].ATFAYISNCHK.[T]	Q13315	ATM	Serine-protein kinase ATM (EC 2.7.11.1) (Ataxia telangiectasia mutated) (A-T mutated)	1396	8.86526	0.0889288
[R].SNFKTCEESSFCKR.[Q]	Q14697	GANAB	Neutral alpha-glucosidase AB (EC 3.2.1.207) (Alpha-glucosidase 2) (Glucosidase II subunit alpha)	41	8.85078	0.089086
[K].VGLPIGFSLPDCLQVVR.[E]	Q9NZ09	UBAP1	Ubiquitin-associated protein 1 (UBAP-1) (Nasopharyngeal carcinoma-associated gene 20 protein)	45	8.7909	0.387533
[K].SQTDVYNDSTNLACR.[N]	Q9UBP0	SPAST	Spastin (EC 5.6.1.1) (Spastic paraplegia 4 protein)	220	8.69453	0.0913226
[K].TDIQIALPSGCYGR.[V]	P33316	DUT	Deoxyuridine 5'-triphosphate nucleotidohydrolase, mitochondrial (dUTPase) (EC 3.6.1.23) (dUTP pyrophosphatase)	166	8.6535	0.294052
[R].CIHSFQNLGIQCVK.[K]	Q04206	RELA	Transcription factor p65 (Nuclear factor NF-kappa-B p65 subunit) (Nuclear factor of kappa light polypeptide gene enhancer in B-cells 3)	120	8.59286	0.0954633
[R].EKDFIILSCVR.[A]	Q92900	UPF1	Regulator of nonsense transcripts 1 (EC 3.6.4.12) (EC 3.6.4.13) (ATP-dependent helicase RENT1) (Nonsense mRNA reducing factor 1) (NORF1) (Up-frameshift suppressor 1 homolog) (hUpf1)	852	8.5276	0.397733
[K].HASGGSTVHIHPQAAPVVCR.[H]	Q7Z6Z7	HUWE1	E3 ubiquitin-protein ligase HUWE1 (EC 2.3.2.26) (ARF-binding protein 1) (ARF-BP1) (HECT, UBA and WWE domain-containing protein 1) (HECT-type E3 ubiquitin transferase HUWE1) (Homologous to E6AP carboxyl terminus homologous protein 9) (HectH9) (Large structure of UREB1) (LASU1) (Mcl-1 ubiquitin ligase E3) (Mule) (Upstream regulatory element-binding protein 1) (URE-B1) (URE-binding protein 1)	3333	8.44748	0.40091
[K].WGINTYKCTK.[Q]	P53365	ARFIP2	Arfaptin-2 (ADP-ribosylation factor-interacting protein 2) (Partner of RAC1) (POR1)	106	8.43707	0.0983439
[R].LRGLPFGCTK.[E]	P52597	HNRNPF	Heterogeneous nuclear ribonucleoprotein F (hnRNP F) (Nucleolin-like protein mcs94-1) [Cleaved into: Heterogeneous nuclear ribonucleoprotein F, N-terminally processed]	122	8.43327	0.401477
[K].LVHIVCHKK.[T]	O76075	DFFB	DNA fragmentation factor subunit beta (EC 3.-.-.-) (Caspase-activated deoxyribonuclease) (CAD) (Caspase-activated DNase) (Caspase-activated nuclease) (CPAN) (DNA fragmentation factor 40 kDa subunit) (DFF-40)	306	8.40238	0.402714
[K].GSRHPCITK.[T]	P52701	MSH6	DNA mismatch repair protein Msh6 (hMSH6) (G/T mismatch-binding protein) (GTBP) (GTMBP) (MutS protein homolog 6) (MutS-alpha 160 kDa subunit) (p160)	1098	8.37894	0.100555
[KR].KHALNCHR.[M]	P40426	PBX3	Pre-B-cell leukemia transcription factor 3 (Homeobox protein PBX3)	73	8.37501	0.100472
[K].VSNTQYHEVMNLEPENTLDQHSFSLPTCR.[I]	O43264	ZW10	Centromere/kinetochore protein zw10 homolog	477	8.32689	0.122952
[R].IQQWQQSPCIAEEHGKK.[L]	Q9P0U4	CXXC1	CXXC-type zinc finger protein 1 (CpG-binding protein) (PHD finger and CXXC domain-containing protein 1)	420	8.27385	0.311929
[K].SNSMVDVCSVDRR.[S]	Q9NVN8	GNL3L	Guanine nucleotide-binding protein-like 3-like protein	518	8.26844	0.103552
[R].CIQVEITPTSSR.[I]	Q9BYI3	FAM126A	Hyccin (Down-regulated by CTNNB1 protein A) (Protein FAM126A)	300	8.23471	0.313834
[K].CSVKNDHSAYKR.[A]	Q7L576	CYFIP1	Cytoplasmic FMR1-interacting protein 1 (Specifically Rac1-associated protein 1) (Sra-1) (p140sra-1)	179	8.21114	0.118574
[K].LCDFGISGQLVDSIAK.[T]	P45985	MAP2K4	Dual specificity mitogen-activated protein kinase kinase 4 (MAP kinase kinase 4) (MAPKK 4) (EC 2.7.12.2) (JNK-activating kinase 1) (MAPK/ERK kinase 4) (MEK 4) (SAPK/ERK kinase 1) (SEK1) (Stress-activated protein kinase kinase 1) (SAPK kinase 1) (SAPKK-1) (SAPKK1) (c-Jun N-terminal kinase kinase 1) (JNKK)	246	8.20672	0.109417
[R].DCGNQAVEER.[L]	Q9NS73	MBIP	MAP3K12-binding inhibitory protein 1 (MAPK upstream kinase-binding inhibitory protein) (MUK-binding inhibitory protein)	243	8.16088	0.412569
[R].SQQEICEQLNINHMIQR.[I]	Q14139	UBE4A	Ubiquitin conjugation factor E4 A (EC 2.3.2.27) (RING-type E3 ubiquitin transferase E4 A)	79	8.13142	0.413794
[K].VEDLSTCNDLIAK.[H]	P22059	OSBP	Oxysterol-binding protein 1	224	8.0949	0.113429
[R].GCFYPHAFNVK.[F]	Q92989	CLP1	Polyribonucleotide 5'-hydroxyl-kinase Clp1 (EC 2.7.1.78) (Polyadenylation factor Clp1) (Polynucleotide kinase Clp1) (Pre-mRNA cleavage complex II protein Clp1)	311	8.08381	0.121232
[K].NLACEESK.[R]	O95347	SMC2	Structural maintenance of chromosomes protein 2 (SMC protein 2) (SMC-2) (Chromosome-associated protein E) (hCAP-E) (XCAP-E homolog)	326	8.06226	0.416691
[R].VLVSPTNPPGATSSCQK.[A]	O60763	USO1	General vesicular transport factor p115 (Protein USO1 homolog) (Transcytosis-associated protein) (TAP) (Vesicle-docking protein)	303	8.04455	0.125581
[R].FQSSAVMALQEACEAYLVGLFEDTNLCAIHAK.[R]	P68431	H3C1	Histone H3.1 (Histone H3/a) (Histone H3/b) (Histone H3/c) (Histone H3/d) (Histone H3/f) (Histone H3/h) (Histone H3/i) (Histone H3/j) (Histone H3/k) (Histone H3/l)	97	8.02994	0.418054
[R].LYFCVDR.[G]	O14654	IRS4	Insulin receptor substrate 4 (IRS-4) (160 kDa phosphotyrosine protein) (py160) (Phosphoprotein of 160 kDa) (pp160)	658	8.02946	0.110571
[K].AAAHHYGAQCDKPNKEFMLCR.[W]	P51970	NDUFA8	NADH dehydrogenase [ubiquinone] 1 alpha subcomplex subunit 8 (Complex I-19kD) (CI-19kD) (Complex I-PGIV) (CI-PGIV) (NADH-ubiquinone oxidoreductase 19 kDa subunit)	36	8.02583	0.12514
[K].SSLNKGCSNKPTTVNKR.[S]	Q8NHV4	NEDD1	Protein NEDD1 (Neural precursor cell expressed developmentally down-regulated protein 1) (NEDD-1)	314	7.99927	0.112156
[R].TCKETKDVSALTK.[A]	Q9NRX1	PNO1	RNA-binding protein PNO1 (Partner of NOB1)	121	7.9732	0.113576
[K].TVKPSLSCK.[D]	Q9BVQ7	SPATA5L1	Spermatogenesis-associated protein 5-like protein 1	732	7.92958	0.113619
[R].SFGGGCHVTAAVSSR.[R]	Q9NRA8	EIF4ENIF1	Eukaryotic translation initiation factor 4E transporter (4E-T) (eIF4E transporter) (Eukaryotic translation initiation factor 4E nuclear import factor 1)	125	7.9234	0.125216
[K].IEENRDCQLEK.[Q]	Q9BTF0	THUMPD2	THUMP domain-containing protein 2	161	7.88669	0.122112
[R].RATGNLSASCGSALR.[A]	Q96T51	RUFY1	RUN and FYVE domain-containing protein 1 (FYVE-finger protein EIP1) (La-binding protein 1) (Rab4-interacting protein) (Zinc finger FYVE domain-containing protein 12)	81	7.87479	0.119916
[K].SSEHINEGETAMLVCK.[S]	P35613	BSG	Basigin (5F7) (Collagenase stimulatory factor) (Extracellular matrix metalloproteinase inducer) (EMMPRIN) (Hepatoma-associated antigen) (HAb18G) (Leukocyte activation antigen M6) (OK blood group antigen) (Tumor cell-derived collagenase stimulatory factor) (TCSF) (CD antigen CD147)	242	7.87425	0.115289
[RK].EGYTSFWNDCISSGLR.[G]	Q9H4A6	GOLPH3	Golgi phosphoprotein 3 (Coat protein GPP34) (Mitochondrial DNA absence factor) (MIDAS)	84	7.86638	0.425049
[R].TNLLQVCER.[I]	P18206	VCL	Vinculin (Metavinculin) (MV)	1053	7.85514	0.116127
[R].SCAMMMGCVIER.[A]	Q9NYK5	MRPL39	39S ribosomal protein L39, mitochondrial (L39mt) (MRP-L39) (39S ribosomal protein L5, mitochondrial) (L5mt) (MRP-L5) (Mitochondrial large ribosomal subunit protein mL39)	152	7.81281	0.427377
[R].LACMEEFQK.[A]	Q14008	CKAP5	Cytoskeleton-associated protein 5 (Colonic and hepatic tumor overexpressed gene protein) (Ch-TOG)	619	7.80495	0.117657
[K].GSTAHFSGFESCSNGVISNK.[A]	Q96S59	RANBP9	Ran-binding protein 9 (RanBP9) (BPM-L) (BPM90) (Ran-binding protein M) (RanBPM) (RanBP7)	513	7.8	0.427936
[R].GPAPEFSASPPACLYMGR.[Q]	P52945	PDX1	Pancreas/duodenum homeobox protein 1 (PDX-1) (Glucose-sensitive factor) (GSF) (Insulin promoter factor 1) (IPF-1) (Insulin upstream factor 1) (IUF-1) (Islet/duodenum homeobox-1) (IDX-1) (Somatostatin-transactivating factor 1) (STF-1)	35	7.7923	0.428272
[R].SALRDAYCSEVK.[A]	P46821	MAP1B	Microtubule-associated protein 1B (MAP-1B) [Cleaved into: MAP1B heavy chain	1228	7.75629	0.429851
[R].SCAYLDKK.[H]	Q13356	PPIL2	RING-type E3 ubiquitin-protein ligase PPIL2 (EC 2.3.2.27) (CYC4) (Cyclophilin-60) (Cyclophilin-like protein Cyp-60) (Cyp60) (hCyP-60) (Probable inactive peptidyl-prolyl cis-trans isomerase-like 2) (PPIase) (Rotamase PPIL2)	387	7.75629	0.429851
[K].NDQCYDDIR.[V]	Q9ULV4	CORO1C	Coronin-1C (Coronin-3) (hCRNN4)	23	7.74325	0.120291
[R].CLDLYLCPR.[Q]	Q14137	BOP1	Ribosome biogenesis protein BOP1 (Block of proliferation 1 protein)	373	7.71876	0.12963
[R].NCLLQHR.[E]	O14727	APAF1	Apoptotic protease-activating factor 1 (APAF-1)	8	7.71583	0.122761
[R].CVLKDCCK.[I]	Q9BTE1	DCTN5	Dynactin subunit 5 (Dynactin subunit p25)	120	7.71492	0.431675
[K].KTCMYR.[S]	Q8N9T8	KRI1	Protein KRI1 homolog	558	7.66812	0.433752
[K].NHEAGTSGCGIDAK.[Q]	Q5SW79	CEP170	Centrosomal protein of 170 kDa (Cep170) (KARP-1-binding protein) (KARP1-binding protein)	212	7.64144	0.133072
[R].IADIPIDHPSCSK.[Q]	Q8TAD8	SNIP1	Smad nuclear-interacting protein 1 (FHA domain-containing protein SNIP1)	299	7.48381	0.16233
[R].AYADPCSR.[R]	Q5T3I0	GPATCH4	G patch domain-containing protein 4	333	7.47678	0.0159137
[K].ILAAALTECHRK.[S]	P46060	RANGAP1	Ran GTPase-activating protein 1 (RanGAP1)	169	7.43016	0.135511
[K].AHLGSCTLGNFVAGK.[Y]	Q96ME7	ZNF512	Zinc finger protein 512	430	7.32856	0.361383
[R].RYDVVADCSDNVPTR.[Y]	O95396	MOCS3	Adenylyltransferase and sulfurtransferase MOCS3 (Molybdenum cofactor synthesis protein 3) (Molybdopterin synthase sulfurylase) (MPT synthase sulfurylase) [Includes: Molybdopterin-synthase adenylyltransferase (EC 2.7.7.80) (Adenylyltransferase MOCS3) (Sulfur carrier protein MOCS2A adenylyltransferase)	179	7.2856	0.451269
[R].TVFVGNLPVTCNK.[K]	P42696	RBM34	RNA-binding protein 34 (RNA-binding motif protein 34)	196	7.27461	0.451787
[K].LLCSNSAFLR.[V]	Q13564	NAE1	NEDD8-activating enzyme E1 regulatory subunit (Amyloid beta precursor protein-binding protein 1, 59 kDa) (APP-BP1) (Amyloid protein-binding protein 1) (Proto-oncogene protein 1)	384	7.25757	0.145949
[R].KSSADTEFSDECTTAER.[V]	Q9H6S0	YTHDC2	3'-5' RNA helicase YTHDC2 (EC 3.6.4.13) (YTH domain-containing protein 2) (hYTHDC2)	1211	7.25259	0.452828
[K].LGQGCFGEVWMGTWNGTTR.[V]	P12931	SRC	Proto-oncogene tyrosine-protein kinase Src (EC 2.7.10.2) (Proto-oncogene c-Src) (pp60c-src) (p60-Src)	280	7.24431	0.45322
[K].MVCTGAKSEEQSR.[L]	P20226	TBP	TATA-box-binding protein (TATA sequence-binding protein) (TATA-binding factor) (TATA-box factor) (Transcription initiation factor TFIID TBP subunit)	221	7.22219	0.45427
[R].EALSPCPSTVSTK.[S]	Q08AD1	CAMSAP2	Calmodulin-regulated spectrin-associated protein 2 (Calmodulin-regulated spectrin-associated protein 1-like protein 1)	675	7.19991	0.140312
[K].SQLSCVVVDDIER.[L]	P46459	NSF	Vesicle-fusing ATPase (EC 3.6.4.6) (N-ethylmaleimide-sensitive fusion protein) (NEM-sensitive fusion protein) (Vesicular-fusion protein NSF)	599	7.19211	0.0127832
[R].VNSLVCLGK.[I]	Q6P3W7	SCYL2	SCY1-like protein 2 (Coated vesicle-associated kinase of 104 kDa)	511	7.18169	0.145671
[R].MCHNVNR.[V]	P49915	GMPS	GMP synthase [glutamine-hydrolyzing] (EC 6.3.5.2) (GMP synthetase) (Glutamine amidotransferase)	554	7.15425	0.142431
[R].AIEADIEKYICYAEQTR.[A]	Q86UY8	NT5DC3	5'-nucleotidase domain-containing protein 3 (EC 3.1.3.-) (GRP94-neighboring nucleotidase)	276	7.14143	0.458133
[R].IIQFQATPCPK.[E]	Q06330	RBPJ	Recombining binding protein suppressor of hairless (CBF-1) (J kappa-recombination signal-binding protein) (RBP-J kappa) (RBP-J) (RBP-JK) (Renal carcinoma antigen NY-REN-30)	313	7.13328	0.228792
[K].FFGYCNDVDR.[E]	Q9NRP2	CMC2	COX assembly mitochondrial protein 2 homolog	37	7.12461	0.458944
[R].SLHSELMCPICLDMLK.[N]	Q99496	RNF2	E3 ubiquitin-protein ligase RING2 (EC 2.3.2.27) (Huntingtin-interacting protein 2-interacting protein 3) (HIP2-interacting protein 3) (Protein DinG) (RING finger protein 1B) (RING1b) (RING finger protein 2) (RING finger protein BAP-1) (RING-type E3 ubiquitin transferase RING2)	54	7.08808	0.162295
[R].AGCLGVNLIGANR.[V]	Q9Y4B4	RAD54L2	Helicase ARIP4 (EC 3.6.4.12) (Androgen receptor-interacting protein 4) (RAD54-like protein 2)	820	7.0484	0.462641
[K].SPHISNCSVASDYLDLDKITVEDDVGGVQGK.[R]	Q96B01	RAD51AP1	RAD51-associated protein 1 (HsRAD51AP1) (RAD51-interacting protein)	145	6.97424	0.466281
[R].FDSPESAEKACR.[I]	Q9P2K5	MYEF2	Myelin expression factor 2 (MEF-2) (MyEF-2) (MST156)	579	6.96364	0.153414
[R].DSLTEKECVKEK.[L]	P26358	DNMT1	DNA (cytosine-5)-methyltransferase 1 (Dnmt1) (EC 2.1.1.37) (CXXC-type zinc finger protein 9) (DNA methyltransferase HsaI) (DNA MTase HsaI) (M.HsaI) (MCMT)	41	6.94886	0.0200209
[R].SVVCSDVEQQVIVIEEEKK.[F]	Q7L014	DDX46	Probable ATP-dependent RNA helicase DDX46 (EC 3.6.4.13) (DEAD box protein 46) (PRP5 homolog)	590	6.93686	0.468131
[R].FFGNVELMQDLPPASSSCPSMSRR.[E]	Q8IYL3	C1orf174	UPF0688 protein C1orf174	215	6.91879	0.385221
[K].ALCSFVTEDEVEWMR.[Q]	P82933	MRPS9	28S ribosomal protein S9, mitochondrial (MRP-S9) (S9mt) (Mitochondrial small ribosomal subunit protein uS9m)	353	6.88186	0.470872
[K].NQSSFIYQPCQR.[Q]	Q8IXH6	TP53INP2	Tumor protein p53-inducible nuclear protein 2 (Diabetes and obesity-regulated gene) (p53-inducible protein U) (PIG-U)	214	6.86731	0.471601
[R].SLYTYCPETEEINKLTGIGPK.[S]	Q08AD1	CAMSAP2	Calmodulin-regulated spectrin-associated protein 2 (Calmodulin-regulated spectrin-associated protein 1-like protein 1)	1416	6.8469	0.472627
[R].DEENQEMSSCK.[S]	O60934	NBN	Nibrin (Cell cycle regulatory protein p95) (Nijmegen breakage syndrome protein 1)	478	6.81138	0.157662
[K].VGEKLCEK.[I]	Q9BSB4	ATG101	Autophagy-related protein 101	149	6.8	0.474995
[R].LILCCNSTSK.[V]	P40938	RFC3	Replication factor C subunit 3 (Activator 1 38 kDa subunit) (A1 38 kDa subunit) (Activator 1 subunit 3) (Replication factor C 38 kDa subunit) (RF-C 38 kDa subunit) (RFC38)	165	6.7734	0.159886
[K].EICINK.[M]	O14757	CHEK1	Serine/threonine-protein kinase Chk1 (EC 2.7.11.1) (CHK1 checkpoint homolog) (Cell cycle checkpoint kinase) (Checkpoint kinase-1)	57	6.74041	0.0693949
[K].CVQSNIVLLTQAFR.[R]	O94925	GLS	Glutaminase kidney isoform, mitochondrial (GLS) (EC 3.5.1.2) (K-glutaminase) (L-glutamine amidohydrolase) [Cleaved into: Glutaminase kidney isoform, mitochondrial 68 kDa chain	203	6.72161	0.255847
[K].SMMACLLSSLK.[A]	O60502	OGA	Protein O-GlcNAcase (OGA) (EC 3.2.1.169) (Beta-N-acetylglucosaminidase) (Beta-N-acetylhexosaminidase) (Beta-hexosaminidase) (Meningioma-expressed antigen 5) (N-acetyl-beta-D-glucosaminidase) (N-acetyl-beta-glucosaminidase) (Nuclear cytoplasmic O-GlcNAcase and acetyltransferase) (NCOAT)	863	6.70327	0.320117
[K].ALAEEWSCPFMETSAK.[N]	P61225	RAP2B	Ras-related protein Rap-2b (EC 3.6.5.2)	140	6.6981	0.162937
[R].CVGNYDNR.[G]	P31323	PRKAR2B	cAMP-dependent protein kinase type II-beta regulatory subunit	211	6.69029	0.480602
[K].LVTGDRNNSSCR.[N]	P17302	GJA1	Gap junction alpha-1 protein (Connexin-43) (Cx43) (Gap junction 43 kDa heart protein)	298	6.6873	0.480756
[R].EFSCPFFETSAAYR.[Y]	Q92963	RIT1	GTP-binding protein Rit1 (EC 3.6.5.2) (Ras-like protein expressed in many tissues) (Ras-like without CAAX protein 1)	158	6.67832	0.48122
[R].SRPTSEGSDIESTEPQKQCSK.[K]	Q4G0J3	LARP7	La-related protein 7 (La ribonucleoprotein domain family member 7) (hLARP7) (P-TEFb-interaction protein for 7SK stability) (PIP7S)	272	6.67533	0.481374
[R].LAGECGGKNFHFVHR.[S]	P30038	ALDH4A1	Delta-1-pyrroline-5-carboxylate dehydrogenase, mitochondrial (P5C dehydrogenase) (EC 1.2.1.88) (Aldehyde dehydrogenase family 4 member A1) (L-glutamate gamma-semialdehyde dehydrogenase)	315	6.67533	0.481374
[K].GFSRPDHLSCHVK.[H]	Q14119	VEZF1	Vascular endothelial zinc finger 1 (Putative transcription factor DB1) (Zinc finger protein 161)	249	6.66633	0.481839
[K].MSECLLK.[A]	Q8N5C6	SRBD1	S1 RNA-binding domain-containing protein 1	294	6.66601	0.189815
[K].FKQCPTENMAR.[E]	O43395	PRPF3	U4/U6 small nuclear ribonucleoprotein Prp3 (Pre-mRNA-splicing factor 3) (hPrp3) (U4/U6 snRNP 90 kDa protein)	651	6.65922	0.172314
[K].CSFDVVKR.[W]	Q9Y678	COPG1	Coatomer subunit gamma-1 (Gamma-1-coat protein) (Gamma-1-COP)	169	6.6484	0.165008
[R].GLQVHVVVDACSSR.[S]	Q96AB3	ISOC2	Isochorismatase domain-containing protein 2	136	6.6453	0.482929
[R].LIPVITSNCTSK.[S]	Q7Z460	CLASP1	CLIP-associating protein 1 (Cytoplasmic linker-associated protein 1) (Multiple asters homolog 1) (Protein Orbit homolog 1) (hOrbit1)	453	6.6453	0.482929
[R].KREERPQHPVSCEVIK.[A]	Q9NX74	DUS2	tRNA-dihydrouridine(20) synthase [NAD(P)+]-like (EC 1.3.1.91) (Dihydrouridine synthase 2) (Up-regulated in lung cancer protein 8) (URLC8) (tRNA-dihydrouridine synthase 2-like) (hDUS2)	197	6.64529	0.17729
[K].VAVTEGCQPSR.[V]	O75369	FLNB	Filamin-B (FLN-B) (ABP-278) (ABP-280 homolog) (Actin-binding-like protein) (Beta-filamin) (Filamin homolog 1) (Fh1) (Filamin-3) (Thyroid autoantigen) (Truncated actin-binding protein) (Truncated ABP)	1326	6.60382	0.215078
[K].QPLASPCQASSTPGLNK.[G]	Q8WV74	NUDT8	Mitochondrial coenzyme A diphosphatase NUDT8 (EC 3.6.1.-) (Nucleoside diphosphate-linked moiety X motif 8) (Nudix motif 8)	224	6.60346	0.176025
[K].KMENCLGESR.[H]	Q9UHB6	LIMA1	LIM domain and actin-binding protein 1 (Epithelial protein lost in neoplasm)	164	6.60303	0.48513
[K].SCLEFSLR.[I]	Q7L5Y9	MAEA	E3 ubiquitin-protein transferase MAEA (EC 2.3.2.27) (Cell proliferation-inducing gene 5 protein) (Erythroblast macrophage protein) (Human lung cancer oncogene 10 protein) (HLC-10) (Macrophage erythroblast attacher) (P44EMLP)	195	6.59358	0.131999
[K].STGCDFAVSPK.[L]	P55809	OXCT1	Succinyl-CoA:3-ketoacid coenzyme A transferase 1, mitochondrial (SCOT) (EC 2.8.3.5) (3-oxoacid CoA-transferase 1) (Somatic-type succinyl-CoA:3-oxoacid CoA-transferase) (SCOT-s) (Succinyl-CoA:3-oxoacid CoA transferase)	504	6.56969	0.19286
[K].CTGILK.[G]	Q96EE3	SEH1L	Nucleoporin SEH1 (GATOR complex protein SEH1) (Nup107-160 subcomplex subunit SEH1) (SEC13-like protein)	315	6.55573	0.17129
[R].NCLVGENNVLK.[I]	P16591	FER	Tyrosine-protein kinase Fer (EC 2.7.10.2) (Feline encephalitis virus-related kinase FER) (Fujinami poultry sarcoma/Feline sarcoma-related protein Fer) (Proto-oncogene c-Fer) (Tyrosine kinase 3) (p94-Fer)	690	6.55439	0.487681
[R].CELTPLKYNTER.[I]	Q9H7D7	WDR26	WD repeat-containing protein 26 (CUL4- and DDB1-associated WDR protein 2) (Myocardial ischemic preconditioning up-regulated protein 2)	238	6.55134	0.487842
[K].QGGSASQSQPSPCDSK.[S]	O00512	BCL9	B-cell CLL/lymphoma 9 protein (B-cell lymphoma 9 protein) (Bcl-9) (Protein legless homolog)	64	6.54828	0.488003
[R].VGAFTMVCK.[D]	P00505	GOT2	Aspartate aminotransferase, mitochondrial (mAspAT) (EC 2.6.1.1) (EC 2.6.1.7) (Fatty acid-binding protein) (FABP-1) (Glutamate oxaloacetate transaminase 2) (Kynurenine aminotransferase 4) (Kynurenine aminotransferase IV) (Kynurenine--oxoglutarate transaminase 4) (Kynurenine--oxoglutarate transaminase IV) (Plasma membrane-associated fatty acid-binding protein) (FABPpm) (Transaminase A)	295	6.5238	0.489295
[R].GHQDPSQATGTTGSSVSCTEEKK.[Q]	Q96KR6	FAM210B	Protein FAM210B, mitochondrial	77	6.52331	0.194211
[K].CQNILQGNFKPDFYLK.[Y]	Q49A26	GLYR1	Putative oxidoreductase GLYR1 (EC 1.-.-.-) (3-hydroxyisobutyrate dehydrogenase-like protein) (Cytokine-like nuclear factor N-PAC) (Glyoxylate reductase 1 homolog) (Nuclear protein NP60) (Nuclear protein of 60 kDa) (Nucleosome-destabilizing factor) (hNDF)	486	6.48999	0.491088
[K].CVEVVK.[T]	Q92769	HDAC2	Histone deacetylase 2 (HD2) (EC 3.5.1.98) (Protein deacylase HDAC2) (EC 3.5.1.-)	285	6.4511	0.174975
[K].GKDITTKHDEVVCGR.[K]	O14730	RIOK3	Serine/threonine-protein kinase RIO3 (EC 2.7.11.1) (RIO kinase 3) (sudD homolog)	171	6.40781	0.17926
[R].SVSHPGSCSSER.[S]	Q9HB20	PLEKHA3	Pleckstrin homology domain-containing family A member 3 (PH domain-containing family A member 3) (Phosphatidylinositol-four-phosphate adapter protein 1) (FAPP-1) (Phosphoinositol 4-phosphate adapter protein 1)	216	6.40625	0.49557
[K].QYSSDPVIEVAETCQLAVR.[R]	Q9BU89	DOHH	Deoxyhypusine hydroxylase (hDOHH) (EC 1.14.99.29) (Deoxyhypusine dioxygenase) (Deoxyhypusine monooxygenase) (HEAT-like repeat-containing protein 1)	122	6.38939	0.190689
[R].VSPEEAIKCEDKFTK.[S]	P05198	EIF2S1	Eukaryotic translation initiation factor 2 subunit 1 (Eukaryotic translation initiation factor 2 subunit alpha) (eIF-2-alpha) (eIF-2A) (eIF-2alpha)	98	6.38745	0.178842
[K].YLSDSCSPR.[S]	P83436	COG7	Conserved oligomeric Golgi complex subunit 7 (COG complex subunit 7) (Component of oligomeric Golgi complex 7)	505	6.35224	0.214374
[K].YNIEVVCEYIVK.[K]	P41091	EIF2S3	Eukaryotic translation initiation factor 2 subunit 3 (EC 3.6.5.3) (Eukaryotic translation initiation factor 2 subunit gamma X) (eIF-2-gamma X) (eIF-2gX)	236	6.30231	0.195587
[R].DLNCNPNNK.[A]	O60343	TBC1D4	TBC1 domain family member 4 (Akt substrate of 160 kDa) (AS160)	1286	6.28967	0.501909
[-].MAFWCQR.[D]	Q9BTE6	AARSD1	Alanyl-tRNA editing protein Aarsd1 (Alanyl-tRNA synthetase domain-containing protein 1)	5	6.28649	0.502083
[R].ALTCTLLR.[E]	Q86W50	METTL16	RNA N6-adenosine-methyltransferase METTL16 (Methyltransferase 10 domain-containing protein) (Methyltransferase-like protein 16) (N6-adenosine-methyltransferase METTL16) (EC 2.1.1.348) (U6 small nuclear RNA (adenine-(43)-N(6))-methyltransferase) (EC 2.1.1.346)	57	6.24522	0.189003
[K].SETSVANGSQSESSVSTPSASFEPNNTCENSQSR.[N]	Q92575	UBXN4	UBX domain-containing protein 4 (Erasin) (UBX domain-containing protein 2)	144	6.20645	0.506506
[K].MKENGREGCFAK.[T]	Q15397	PUM3	Pumilio homolog 3 (HBV X-transactivated gene 5 protein) (HBV XAg-transactivated protein 5) (Minor histocompatibility antigen HA-8) (HLA-HA8)	576	6.20645	0.506506
[K].SKEEACKAVQEIMQEK.[A]	P22102	GART	Trifunctional purine biosynthetic protein adenosine-3 [Includes: Phosphoribosylamine--glycine ligase (EC 6.3.4.13) (Glycinamide ribonucleotide synthetase) (GARS) (Phosphoribosylglycinamide synthetase)	168	6.19677	0.507045
[R].NCVHVQK.[L]	Q9NVN8	GNL3L	Guanine nucleotide-binding protein-like 3-like protein	322	6.19677	0.507045
[R].ANGCVANGEVR.[N]	O15270	SPTLC2	Serine palmitoyltransferase 2 (EC 2.3.1.50) (Long chain base biosynthesis protein 2) (LCB 2) (Long chain base biosynthesis protein 2a) (LCB2a) (Serine-palmitoyl-CoA transferase 2) (SPT 2)	19	6.1863	0.0705085
[K].QLNPINLTERGCVTK.[I]	O00442	RTCA	RNA 3'-terminal phosphate cyclase (RNA cyclase) (RNA-3'-phosphate cyclase) (EC 6.5.1.4) (RNA terminal phosphate cyclase domain-containing protein 1) (RTC domain-containing protein 1)	188	6.1709	0.508489
[R].SALSCVISK.[T]	Q9UIG0	BAZ1B	Tyrosine-protein kinase BAZ1B (EC 2.7.10.2) (Bromodomain adjacent to zinc finger domain protein 1B) (Williams syndrome transcription factor) (Williams-Beuren syndrome chromosomal region 10 protein) (Williams-Beuren syndrome chromosomal region 9 protein) (hWALp2)	497	6.13618	0.19289
[R].SHTGEKPYGCNECGK.[A]	Q15072	ZNF146	Zinc finger protein OZF (Only zinc finger protein) (Zinc finger protein 146)	242	6.10901	0.511967
[K].SACSLESNLEGLAGVLEADLPNYK.[S]	Q09161	NCBP1	Nuclear cap-binding protein subunit 1 (80 kDa nuclear cap-binding protein) (CBP80) (NCBP 80 kDa subunit)	44	6.0949	0.251695
[R].CKHMQSQQLENYKK.[N]	Q96EV8	DTNBP1	Dysbindin (Biogenesis of lysosome-related organelles complex 1 subunit 8) (BLOC-1 subunit 8) (Dysbindin-1) (Dystrobrevin-binding protein 1) (Hermansky-Pudlak syndrome 7 protein) (HPS7 protein)	147	6.08276	0.513452
[K].LSVLSSGCR.[Y]	P50747	HLCS	Biotin--protein ligase (EC 6.3.4.-) (Biotin apo-protein ligase) [Includes: Biotin--[methylmalonyl-CoA-carboxytransferase] ligase (EC 6.3.4.9)	289	6.07443	0.20391
[R].SVNSLDGLASVLYPGCDTLDKVFTYAK.[N]	O95573	ACSL3	Fatty acid CoA ligase Acsl3 (Arachidonate--CoA ligase) (EC 6.2.1.15) (Long-chain acyl-CoA synthetase 3) (LACS 3) (Long-chain-fatty-acid--CoA ligase 3) (EC 6.2.1.3) (Medium-chain acyl-CoA ligase Acsl3) (EC 6.2.1.2)	85	6.0663	0.514387
[R].KMNVSPDVNYEELARCTDDFNGAQCK.[A]	P17980	PSMC3	26S proteasome regulatory subunit 6A (26S proteasome AAA-ATPase subunit RPT5) (Proteasome 26S subunit ATPase 3) (Proteasome subunit P50) (Tat-binding protein 1) (TBP-1)	387	6.0531	0.515139
[R].GTGFDGDQCLGVQLLELGKK.[K]	O75717	WDHD1	WD repeat and HMG-box DNA-binding protein 1 (Acidic nucleoplasmic DNA-binding protein 1) (And-1)	598	6.04318	0.515705
[R].MSDSADKPIDNDAEGVWSPDIEQSFQEALAIYPPCGR.[R]	P28347	TEAD1	Transcriptional enhancer factor TEF-1 (NTEF-1) (Protein GT-IIC) (TEA domain family member 1) (TEAD-1) (Transcription factor 13) (TCF-13)	53	6.02661	0.516652
[R].RGEIGLTSEEIASFECSGYVMSGSR.[H]	Q8N5F7	NKAP	NF-kappa-B-activating protein	349	6.00999	0.517604
[K].VMEMFQPSAVVLQCGSDSLSGDR.[L]	Q13547	HDAC1	Histone deacetylase 1 (HD1) (EC 3.5.1.98) (Protein deacetylase HDAC1) (EC 3.5.1.-) (Protein decrotonylase HDAC1) (EC 3.5.1.-)	261	5.9844	0.201814
[R].GHYNNVSCAVFHPR.[Q]	P53621	COPA	Coatomer subunit alpha (Alpha-coat protein) (Alpha-COP) (HEP-COP) (HEPCOP) [Cleaved into: Xenin (Xenopsin-related peptide)	254	5.97348	0.203455
[K].LMSSLPNFCGIFNHLER.[L]	Q96PU8	QKI	Protein quaking (Hqk) (HqkI)	35	5.96878	0.0473158
[K].LVTDCVAAMNPDAVLR.[V]	O95861	BPNT1	3'(2'),5'-bisphosphate nucleotidase 1 (EC 3.1.3.7) (Bisphosphate 3'-nucleotidase 1) (PAP-inositol 1,4-phosphatase) (PIP)	206	5.96322	0.520298
[R].YDDHTVCKPLISR.[E]	Q92551	IP6K1	Inositol hexakisphosphate kinase 1 (InsP6 kinase 1) (EC 2.7.4.21) (Inositol hexaphosphate kinase 1)	48	5.96024	0.209333
[R].YYSSEYHYVGGFYGGCNEALMK.[L]	P53634	CTSC	Dipeptidyl peptidase 1 (EC 3.4.14.1) (Cathepsin C) (Cathepsin J) (Dipeptidyl peptidase I) (DPP-I) (DPPI) (Dipeptidyl transferase) [Cleaved into: Dipeptidyl peptidase 1 exclusion domain chain (Dipeptidyl peptidase I exclusion domain chain)	355	5.94306	0.521466
[K].TNIAIFCETR.[A]	O95573	ACSL3	Fatty acid CoA ligase Acsl3 (Arachidonate--CoA ligase) (EC 6.2.1.15) (Long-chain acyl-CoA synthetase 3) (LACS 3) (Long-chain-fatty-acid--CoA ligase 3) (EC 6.2.1.3) (Medium-chain acyl-CoA ligase Acsl3) (EC 6.2.1.2)	166	5.93633	0.521857
[K].AAHYCHSTLKR.[Q]	Q96EK5	KIFBP	KIF-binding protein (KIF1-binding protein) (Kinesin family binding protein)	231	5.9257	0.0590241
[K].LPSSPLGCRK.[S]	Q8NCD3	HJURP	Holliday junction recognition protein (14-3-3-associated AKT substrate) (Fetal liver-expressing gene 1 protein) (Up-regulated in lung cancer 9)	646	5.9219	0.14422
[K].NKKENEDENSSSTNLCVEDLQK.[N]	Q9NRZ9	HELLS	Lymphoid-specific helicase (EC 3.6.4.-) (Proliferation-associated SNF2-like protein) (SWI/SNF2-related matrix-associated actin-dependent regulator of chromatin subfamily A member 6)	169	5.9127	0.523232
[R].EAGQCFESFLVVR.[G]	Q9HCE1	MOV10	Helicase MOV-10 (EC 3.6.4.13) (Armitage homolog) (Moloney leukemia virus 10 protein)	16	5.90254	0.523824
[K].AFSCHSSLR.[E]	Q15935	ZNF77	Zinc finger protein 77 (ZNFpT1)	447	5.88994	0.105759
[R].WTLGFCDER.[L]	O95336	PGLS	6-phosphogluconolactonase (6PGL) (EC 3.1.1.31)	78	5.88897	0.524617
[K].KVMACPR.[C]	Q969Z3	MTARC2	Mitochondrial amidoxime reducing component 2 (mARC2) (EC 1.7.-.-) (Molybdenum cofactor sulfurase C-terminal domain-containing protein 2) (MOSC domain-containing protein 2) (Moco sulfurase C-terminal domain-containing protein 2)	269	5.88218	0.525015
[R].GSHTDAPDTATGNCLLQR.[A]	Q9P2R3	ANKFY1	Rabankyrin-5 (Rank-5) (Ankyrin repeat and FYVE domain-containing protein 1) (Ankyrin repeats hooked to a zinc finger motif)	460	5.87537	0.525414
[K].STCSCPDLQPNGQDLGENSR.[V]	O43847	NRDC	Nardilysin (EC 3.4.24.61) (N-arginine dibasic convertase) (NRD convertase) (NRD-C) (Nardilysin convertase)	60	5.85491	0.526616
[R].CGIAVIR.[T]	Q969Y2	GTPBP3	tRNA modification GTPase GTPBP3, mitochondrial (GTP-binding protein 3) (Mitochondrial GTP-binding protein 1)	46	5.8391	0.21051
[K].SSNCSSLNKEHSDSNYTTQTT.[-]	Q93073	SECISBP2L	Selenocysteine insertion sequence-binding protein 2-like (SECIS-binding protein 2-like)	1084	5.82752	0.528232
[R].NFASCMGDSR.[L]	Q9Y6Y0	IVNS1ABP	Influenza virus NS1A-binding protein (NS1-BP) (NS1-binding protein) (Aryl hydrocarbon receptor-associated protein 3) (Kelch-like protein 39)	143	5.82065	0.528638
[K].VTINDLNENSVTLIQENCHLNK.[L]	Q7Z2T5	TRMT1L	TRMT1-like protein (EC 2.1.1.-)	320	5.81756	0.100771
[K].ASVHCLETGEYTHIR.[N]	Q8NI27	THOC2	THO complex subunit 2 (Tho2) (hTREX120)	1111	5.81539	0.223726
[R].MDPYCR.[L]	Q9H0E2	TOLLIP	Toll-interacting protein	77	5.80689	0.529453
[R].CLSETHGEREPCK.[K]	O00257	CBX4	E3 SUMO-protein ligase CBX4 (EC 2.3.2.-) (Chromobox protein homolog 4) (Polycomb 2 homolog) (Pc2) (hPc2)	413	5.80345	0.529658
[R].NVTLCGHLHHGK.[T]	Q15029	EFTUD2	116 kDa U5 small nuclear ribonucleoprotein component (Elongation factor Tu GTP-binding domain-containing protein 2) (SNU114 homolog) (hSNU114) (U5 snRNP-specific protein, 116 kDa) (U5-116 kDa)	135	5.79501	0.21723
[K].CPLGVDISK.[E]	Q9H4B0	OSGEPL1	Probable tRNA N6-adenosine threonylcarbamoyltransferase, mitochondrial (EC 2.3.1.234) (N6-L-threonylcarbamoyladenine synthase) (t(6)A synthase) (O-sialoglycoprotein endopeptidase-like protein 1) (OSGEP-like protein 1) (t(6)A37 threonylcarbamoyladenosine biosynthesis protein OSGEPL1) (tRNA threonylcarbamoyladenosine biosynthesis protein OSGEPL1)	390	5.77807	0.105193
[R].GADQKPTSADCAVR.[A]	Q8IX01	SUGP2	SURP and G-patch domain-containing protein 2 (Arginine/serine-rich-splicing factor 14) (Splicing factor, arginine/serine-rich 14)	656	5.77606	0.329495
[R].AKIACNTHVAPR.[M]	Q9NVR7	TBCCD1	TBCC domain-containing protein 1	298	5.77587	0.0179209
[R].SFPGFQAFCETQGDR.[L]	Q01780	EXOSC10	Exosome component 10 (EC 3.1.13.-) (Autoantigen PM/Scl 2) (P100 polymyositis-scleroderma overlap syndrome-associated autoantigen) (Polymyositis/scleroderma autoantigen 100 kDa) (PM/Scl-100) (Polymyositis/scleroderma autoantigen 2)	73	5.75964	0.219761
[K].EEQSGHSGEEVQLCSK.[A]	Q8IXW5	RPAP2	Putative RNA polymerase II subunit B1 CTD phosphatase RPAP2 (EC 3.1.3.16) (RNA polymerase II-associated protein 2)	185	5.75601	0.288655
[R].VLPGSSVLFLCDMQEK.[F]	Q96AB3	ISOC2	Isochorismatase domain-containing protein 2	21	5.69704	0.0909983
[K].LKVGQYLNCIVEK.[V]	Q14690	PDCD11	Protein RRP5 homolog (NF-kappa-B-binding protein) (NFBP) (Programmed cell death protein 11)	241	5.69561	0.536114
[K].QLCTER.[Q]	P49792	RANBP2	E3 SUMO-protein ligase RanBP2 (EC 2.3.2.-) (358 kDa nucleoporin) (Nuclear pore complex protein Nup358) (Nucleoporin Nup358) (Ran-binding protein 2) (RanBP2) (p270)	524	5.6921	0.536326
[R].GLFSANDWQCK.[T]	O95218	ZRANB2	Zinc finger Ran-binding domain-containing protein 2 (Zinc finger protein 265) (Zinc finger, splicing)	71	5.66558	0.238451
[R].NYSWMDIITICKDKLPNYEEK.[I]	Q9BV57	ADI1	1,2-dihydroxy-3-keto-5-methylthiopentene dioxygenase (EC 1.13.11.54) (Acireductone dioxygenase (Fe(2+)-requiring)) (ARD) (Fe-ARD) (Membrane-type 1 matrix metalloproteinase cytoplasmic tail-binding protein 1) (MTCBP-1) (Submergence-induced protein-like factor) (Sip-L)	70	5.66392	0.538033
[K].HNITNTVVCR.[V]	Q9BXB4	OSBPL11	Oxysterol-binding protein-related protein 11 (ORP-11) (OSBP-related protein 11)	629	5.59704	0.227431
[R].VGVLTVSDSCFR.[N]	Q9NQX3	GPHN	Gephyrin [Includes: Molybdopterin adenylyltransferase (MPT adenylyltransferase) (EC 2.7.7.75) (Domain G)	26	5.58635	0.241093
[R].QLFVPYCILYDR.[G]	Q8NFF5	FLAD1	FAD synthase (EC 2.7.7.2) (FAD pyrophosphorylase) (FMN adenylyltransferase) (Flavin adenine dinucleotide synthase) [Includes: Molybdenum cofactor biosynthesis protein-like region	537	5.58276	0.235683
[K].EYTACELMNIYK.[T]	Q9NSD9	FARSB	Phenylalanine--tRNA ligase beta subunit (EC 6.1.1.20) (Phenylalanyl-tRNA synthetase beta subunit) (PheRS)	195	5.57936	0.0189073
[R].NPVQCYEK.[I]	Q96FV9	THOC1	THO complex subunit 1 (Tho1) (Nuclear matrix protein p84) (p84N5) (hTREX84)	251	5.56315	0.228976
[R].FDSNCITPGTEFMDNLAK.[C]	Q9H0D6	XRN2	5'-3' exoribonuclease 2 (EC 3.1.13.-) (DHM1-like protein) (DHP protein)	159	5.54836	0.230233
[R].ASAQQENSSTCIGSAIK.[S]	Q9NXV6	CDKN2AIP	CDKN2A-interacting protein (Collaborator of ARF)	178	5.51172	0.228198
[R].DSFDNCSLGESSK.[I]	Q5UIP0	RIF1	Telomere-associated protein RIF1 (Rap1-interacting factor 1 homolog)	1692	5.50636	0.547727
[K].SASVAPFTCK.[T]	P49790	NUP153	Nuclear pore complex protein Nup153 (153 kDa nucleoporin) (Nucleoporin Nup153)	1065	5.49576	0.258359
[R].ICNQEIVK.[F]	Q12981	BNIP1	Vesicle transport protein SEC20 (BCL2/adenovirus E1B 19 kDa protein-interacting protein 1) (Transformation-related gene 8 protein) (TRG-8)	12	5.49545	0.548407
[K].GSKDTDICSSAK.[G]	Q8NFC6	BOD1L1	Biorientation of chromosomes in cell division protein 1-like 1	1947	5.48452	0.54909
[R].QTNGCLNGYTPSR.[K]	Q9BZX2	UCK2	Uridine-cytidine kinase 2 (UCK 2) (EC 2.7.1.48) (Cytidine monophosphokinase 2) (Testis-specific protein TSA903) (Uridine monophosphokinase 2)	241	5.47629	0.0545276
[K].LIHDGCLLWK.[T]	Q92974	ARHGEF2	Rho guanine nucleotide exchange factor 2 (Guanine nucleotide exchange factor H1) (GEF-H1) (Microtubule-regulated Rho-GEF) (Proliferating cell nucleolar antigen p40)	478	5.44059	0.551849
[K].SCSFGR.[R]	O14974	PPP1R12A	Protein phosphatase 1 regulatory subunit 12A (Myosin phosphatase-targeting subunit 1) (Myosin phosphatase target subunit 1) (Protein phosphatase myosin-binding subunit)	553	5.4294	0.232506
[K].TSLEVSLLEKYPCSK.[F]	O95456	PSMG1	Proteasome assembly chaperone 1 (PAC-1) (Chromosome 21 leucine-rich protein) (C21-LRP) (Down syndrome critical region protein 2)	68	5.4074	0.553946
[R].TGPLNFVTCMR.[E]	Q9H0W9	C11orf54	Ester hydrolase C11orf54 (EC 3.1.-.-)	187	5.4037	0.554181
[R].SRENSVCSDTSESSAAEFDDRR.[G]	O94763	URI1	Unconventional prefoldin RPB5 interactor 1 (Protein NNX3) (Protein phosphatase 1 regulatory subunit 19) (RNA polymerase II subunit 5-mediating protein) (RPB5-mediating protein)	420	5.39258	0.252197
[K].TCGDHPIR.[F]	Q7L5Y6	DET1	DET1 homolog (De-etiolated-1 homolog)	482	5.38561	0.417957
[-].MDFTAQPKPATALCGVVSADGK.[I]	Q29RF7	PDS5A	Sister chromatid cohesion protein PDS5 homolog A (Cell proliferation-inducing gene 54 protein) (Sister chromatid cohesion protein 112) (SCC-112)	14	5.38561	0.29373
[R].FMQPVCLR.[V]	Q96K58	ZNF668	Zinc finger protein 668	126	5.38162	0.238009
[R].CEDLEKQNR.[L]	P12270	TPR	Nucleoprotein TPR (Megator) (NPC-associated intranuclear protein) (Translocated promoter region protein)	1149	5.37773	0.555831
[K].NPGVWLNTTQPLCK.[A]	O95983	MBD3	Methyl-CpG-binding domain protein 3 (Methyl-CpG-binding protein MBD3)	215	5.36147	0.236757
[K].SQQCQGNELTRPSASSQEK.[S]	Q9UNY4	TTF2	Transcription termination factor 2 (EC 3.6.4.-) (Lodestar homolog) (RNA polymerase II termination factor) (Transcription release factor 2) (F2) (HuF2)	224	5.3604	0.266947
[R].DAPFQLETCPLTTVDALVLR.[F]	Q9NX61	TMEM161A	Transmembrane protein 161A (Adaptive response to oxidative stress protein 29) (AROS-29)	87	5.33667	0.558456
[K].LHSCLPADTLQGHR.[D]	O00291	HIP1	Huntingtin-interacting protein 1 (HIP-1) (Huntingtin-interacting protein I) (HIP-I)	249	5.33292	0.558697
[R].CGVEADKELSCR.[Q]	O60583	CCNT2	Cyclin-T2 (CycT2)	26	5.33292	0.558697
[R].QMFYQLCDLNVEELQK.[I]	Q9Y5Q8	GTF3C5	General transcription factor 3C polypeptide 5 (TF3C-epsilon) (Transcription factor IIIC 63 kDa subunit) (TFIIIC 63 kDa subunit) (TFIIIC63) (Transcription factor IIIC subunit epsilon)	411	5.31201	0.242555
[K].LKCELMALGLK.[C]	Q6IQ49	SDE2	Replication stress response regulator SDE2	406	5.30085	0.240858
[K].EKPLPVICSTSAASLK.[S]	Q9UQR0	SCML2	Sex comb on midleg-like protein 2	324	5.29906	0.560876
[K].SISYSCSAVPHQGR.[G]	Q9NXC5	MIOS	GATOR complex protein MIOS (Missing oocyte meiosis regulator homolog)	748	5.26998	0.104213
[R].GACAGSEDAVK.[A]	Q13813	SPTAN1	Spectrin alpha chain, non-erythrocytic 1 (Alpha-II spectrin) (Fodrin alpha chain) (Spectrin, non-erythroid alpha subunit)	1622	5.24214	0.564567
[R].LGTGGFGNVCLYQHR.[E]	O15111	CHUK	Inhibitor of nuclear factor kappa-B kinase subunit alpha (I-kappa-B kinase alpha) (IKK-A) (IKK-alpha) (IkBKA) (IkappaB kinase) (EC 2.7.11.10) (Conserved helix-loop-helix ubiquitous kinase) (I-kappa-B kinase 1) (IKK1) (Nuclear factor NF-kappa-B inhibitor kinase alpha) (NFKBIKA) (Transcription factor 16) (TCF-16)	30	5.24186	0.266242
[R].KKPCGQSEINTLKR.[A]	Q9H939	PSTPIP2	Proline-serine-threonine phosphatase-interacting protein 2 (PEST phosphatase-interacting protein 2)	65	5.22945	0.122676
[K].AISLNPCHLK.[A]	Q8N5D0	WDTC1	WD and tetratricopeptide repeats protein 1	431	5.2114	0.283876
[-].MTEEACR.[T]	Q86YP4	GATAD2A	Transcriptional repressor p66-alpha (Hp66alpha) (GATA zinc finger domain-containing protein 2A)	6	5.20161	0.267811
[K].GTTEEVCR.[I]	Q99613	EIF3C	Eukaryotic translation initiation factor 3 subunit C (eIF3c) (Eukaryotic translation initiation factor 3 subunit 8) (eIF3 p110)	500	5.19743	0.119133
[R].NECNQCKAPKPDGPGGGPGGSHMGGNYGDDR.[R]	P35637	FUS	RNA-binding protein FUS (75 kDa DNA-pairing protein) (Oncogene FUS) (Oncogene TLS) (POMp75) (Translocated in liposarcoma protein)	444	5.19615	0.567576
[K].CQNEQLQTAVTQQVSQIQQHKDQYNLLK.[I]	O60763	USO1	General vesicular transport factor p115 (Protein USO1 homolog) (Transcytosis-associated protein) (TAP) (Vesicle-docking protein)	678	5.18459	0.568336
[K].VLVVSVCPQSLPYFAAK.[F]	Q9UHQ1	NARF	Nuclear prelamin A recognition factor (Iron-only hydrogenase-like protein 2) (IOP2)	99	5.183	0.310177
[K].TESPVLTSSCR.[E]	Q9H3U1	UNC45A	Protein unc-45 homolog A (Unc-45A) (GCUNC-45) (Smooth muscle cell-associated protein 1) (SMAP-1)	663	5.18263	0.425322
[R].SEVLAEESIVCLQK.[A]	O43663	PRC1	Protein regulator of cytokinesis 1	14	5.18191	0.328196
[R].CSSLQAPIMLLSGHEGEVYCCK.[F]	Q96DI7	SNRNP40	U5 small nuclear ribonucleoprotein 40 kDa protein (U5 snRNP 40 kDa protein) (U5-40K) (38 kDa-splicing factor) (Prp8-binding protein) (hPRP8BP) (U5 snRNP-specific 40 kDa protein) (WD repeat-containing protein 57)	52	5.16527	0.569609
[R].QYSCTSLQGPGNSR.[G]	P09017	HOXC4	Homeobox protein Hox-C4 (Homeobox protein CP19) (Homeobox protein Hox-3E)	69	5.14751	0.257054
[R].RIEIAHALCLTER.[Q]	P17509	HOXB6	Homeobox protein Hox-B6 (Homeobox protein Hox-2.2) (Homeobox protein Hox-2B) (Homeobox protein Hu-2)	184	5.14256	0.508433
[K].LFKPCASQR.[L]	Q4G148	GXYLT1	Glucoside xylosyltransferase 1 (EC 2.4.2.42) (Glycosyltransferase 8 domain-containing protein 3)	196	5.14256	0.508433
[K].CITDTLQELVNQSK.[A]	O75694	NUP155	Nuclear pore complex protein Nup155 (155 kDa nucleoporin) (Nucleoporin Nup155)	974	5.14079	0.282293
[K].CSDIVFAR.[K]	Q8WUM4	PDCD6IP	Programmed cell death 6-interacting protein (PDCD6-interacting protein) (ALG-2-interacting protein 1) (ALG-2-interacting protein X) (Hp95)	691	5.13486	0.356807
[K].GKGEAGNSDSMCLR.[S]	P46013	MKI67	Proliferation marker protein Ki-67 (Antigen identified by monoclonal antibody Ki-67) (Antigen KI-67) (Antigen Ki67)	3199	5.12785	0.260894
[R].QMGQPCDAYQKR.[L]	P15924	DSP	Desmoplakin (DP) (250/210 kDa paraneoplastic pemphigus antigen)	135	5.12785	0.260894
[K].ALKDLYCHK.[S]	P16220	CREB1	Cyclic AMP-responsive element-binding protein 1 (CREB-1) (cAMP-responsive element-binding protein 1)	323	5.11415	0.241615
[R].HKNPAPPEGKPSSGRDCR.[R]	Q96GS4	BORCS6	BLOC-1-related complex subunit 6 (Lysosome-dispersing protein) (Lyspersin)	126	5.09902	0.574008
[K].ELLTHHVSPPPASSSSECSLIR.[M]	Q13888	GTF2H2	General transcription factor IIH subunit 2 (Basic transcription factor 2 44 kDa subunit) (BTF2 p44) (General transcription factor IIH polypeptide 2) (TFIIH basal transcription factor complex p44 subunit)	247	5.09397	0.287173
[R].QYPWGVVQVENENHCDFVK.[L]	Q9P0V9	SEPTIN10	Septin-10	293	5.08386	0.265408
[K].SVNGSVAEEAPCKEVQSSCR.[V]	Q02040	AKAP17A	A-kinase anchor protein 17A (AKAP-17A) (721P) (B-lymphocyte antigen) (Protein XE7) (Protein kinase A-anchoring protein 17A) (PRKA17A) (Splicing factor, arginine/serine-rich 17A)	522	5.08314	0.320119
[R].ATQYTCMLLR.[Y]	O75192	PEX11A	Peroxisomal membrane protein 11A (HsPEX11p) (28 kDa peroxisomal integral membrane protein) (PMP28) (Peroxin-11A) (Peroxisomal biogenesis factor 11A) (Protein PEX11 homolog alpha) (PEX11-alpha)	25	5.08024	0.256325
[R].EFQEHCRR.[G]	Q13111	CHAF1A	Chromatin assembly factor 1 subunit A (CAF-1 subunit A) (Chromatin assembly factor I p150 subunit) (CAF-I 150 kDa subunit) (CAF-I p150) (hp150)	761	5.06174	0.136949
[K].QCHKPQQQAPAMK.[T]	Q92576	PHF3	PHD finger protein 3	627	5.05173	0.577179
[R].CVMDDDNEVRDR.[A]	Q9Y678	COPG1	Coatomer subunit gamma-1 (Gamma-1-coat protein) (Gamma-1-COP)	516	5.04309	0.272423
[K].SAPAEEQLRGPCWDQSSK.[A]	Q96BK5	PINX1	PIN2/TERF1-interacting telomerase inhibitor 1 (Liver-related putative tumor suppressor) (Pin2-interacting protein X1) (Protein 67-11-3) (TRF1-interacting protein 1)	265	5.03587	0.578248
[R].MSAPQHCPEDISK.[I]	P16591	FER	Tyrosine-protein kinase Fer (EC 2.7.10.2) (Feline encephalitis virus-related kinase FER) (Fujinami poultry sarcoma/Feline sarcoma-related protein Fer) (Proto-oncogene c-Fer) (Tyrosine kinase 3) (p94-Fer)	785	5.03555	0.165949
[K].VCSTNDLKELLIFNK.[Q]	P09874	PARP1	Poly [ADP-ribose] polymerase 1 (PARP-1) (EC 2.4.2.30) (ADP-ribosyltransferase diphtheria toxin-like 1) (ARTD1) (DNA ADP-ribosyltransferase PARP1) (EC 2.4.2.-) (NAD(+) ADP-ribosyltransferase 1) (ADPRT 1) (Poly[ADP-ribose] synthase 1) (Protein poly-ADP-ribosyltransferase PARP1) (EC 2.4.2.-)	256	5.02283	0.0717019
[R].SQLESHSDQNMHQAEEWFKCR.[Y]	P07197	NEFM	Neurofilament medium polypeptide (NF-M) (160 kDa neurofilament protein) (Neurofilament 3) (Neurofilament triplet M protein)	294	5.01597	0.579594
[-].MGRRPARCYR.[Y]	P27635	RPL10	60S ribosomal protein L10 (Laminin receptor homolog) (Large ribosomal subunit protein uL16) (Protein QM) (Ribosomal protein L10) (Tumor suppressor QM)	8	5.01347	0.260847
[R].DCVKGSATPSGQESR.[T]	Q14781	CBX2	Chromobox protein homolog 2	430	5.01199	0.579864
[K].NRENCELSDHCIK.[L]	Q76FK4	NOL8	Nucleolar protein 8 (Nucleolar protein Nop132)	418	5.00799	0.580135
[R].VETPLLLVVNGKPQGSSSQAVATVASRPQCE.[-]	Q8N0Z6	TTC5	Tetratricopeptide repeat protein 5 (TPR repeat protein 5) (Stress-responsive activator of p300) (Protein Strap)	439	4.996	0.58095
[R].DAGCRPYMAPER.[I]	P45985	MAP2K4	Dual specificity mitogen-activated protein kinase kinase 4 (MAP kinase kinase 4) (MAPKK 4) (EC 2.7.12.2) (JNK-activating kinase 1) (MAPK/ERK kinase 4) (MEK 4) (SAPK/ERK kinase 1) (SEK1) (Stress-activated protein kinase kinase 1) (SAPK kinase 1) (SAPKK-1) (SAPKK1) (c-Jun N-terminal kinase kinase 1) (JNKK)	266	4.99168	0.151523
[R].YSSSFCTHDRNTMEALPACLLR.[D]	P04183	TK1	Thymidine kinase, cytosolic (EC 2.7.1.21)	66	4.9901	0.138761
[R].VVLLHGPPGTGKTSLCK.[A]	Q15645	TRIP13	Pachytene checkpoint protein 2 homolog (Human papillomavirus type 16 E1 protein-binding protein) (16E1-BP) (HPV16 E1 protein-binding protein) (Thyroid hormone receptor interactor 13) (Thyroid receptor-interacting protein 13) (TR-interacting protein 13) (TRIP-13)	189	4.97996	0.582041
[R].QCVVCK.[Q]	Q9H0U3	MAGT1	Magnesium transporter protein 1 (MagT1) (Dolichyl-diphosphooligosaccharide--protein glycosyltransferase subunit MAGT1) (Oligosaccharyl transferase subunit MAGT1) (Implantation-associated protein) (IAP)	87	4.97796	0.274704
[R].AACQLVK.[E]	Q9Y2I8	WDR37	WD repeat-containing protein 37	146	4.97253	0.265917
[R].CGLDNTK.[Q]	Q14008	CKAP5	Cytoskeleton-associated protein 5 (Colonic and hepatic tumor overexpressed gene protein) (Ch-TOG)	1946	4.97134	0.263907
[R].CSDAAGYPHATHDLEGPPLDAYSIQGQHTISPLDLAK.[L]	Q15365	PCBP1	Poly(rC)-binding protein 1 (Alpha-CP1) (Heterogeneous nuclear ribonucleoprotein E1) (hnRNP E1) (Nucleic acid-binding protein SUB2.3)	201	4.96145	0.329926
[R].VEMSVNDKAEASGCR.[R]	Q7Z2T5	TRMT1L	TRMT1-like protein (EC 2.1.1.-)	730	4.96101	0.0648778
[K].SCGSSSHENRPLDLLHK.[M]	Q7Z6Z7	HUWE1	E3 ubiquitin-protein ligase HUWE1 (EC 2.3.2.26) (ARF-binding protein 1) (ARF-BP1) (HECT, UBA and WWE domain-containing protein 1) (HECT-type E3 ubiquitin transferase HUWE1) (Homologous to E6AP carboxyl terminus homologous protein 9) (HectH9) (Large structure of UREB1) (LASU1) (Mcl-1 ubiquitin ligase E3) (Mule) (Upstream regulatory element-binding protein 1) (URE-B1) (URE-binding protein 1)	3259	4.95221	0.270923
[K].KMEDSVGCLETAEEVKR.[K]	P35579	MYH9	Myosin-9 (Cellular myosin heavy chain, type A) (Myosin heavy chain 9) (Myosin heavy chain, non-muscle IIa) (Non-muscle myosin heavy chain A) (NMMHC-A) (Non-muscle myosin heavy chain IIa) (NMMHC II-a) (NMMHC-IIA)	1379	4.95118	0.266875
[R].CAINAR.[N]	Q9ULV3	CIZ1	Cip1-interacting zinc finger protein (CDKN1A-interacting zinc finger protein 1) (Nuclear protein NP94) (Zinc finger protein 356)	848	4.94938	0.265652
[R].MVALCTCK.[A]	P0C7P0	CISD3	CDGSH iron-sulfur domain-containing protein 3, mitochondrial (MitoNEET-related protein 2) (Miner2) (Mitochondrial inner NEET protein) (MiNT)	100	4.94848	0.170559
[R].GYDSAGVGFDGGNDKDWEANACK.[I]	Q06210	GFPT1	Glutamine--fructose-6-phosphate aminotransferase [isomerizing] 1 (EC 2.6.1.16) (D-fructose-6-phosphate amidotransferase 1) (Glutamine:fructose-6-phosphate amidotransferase 1) (GFAT 1) (GFAT1) (Hexosephosphate aminotransferase 1)	55	4.93145	0.288627
[K].KNCIIVPNGDNVFAAVK.[L]	Q9NWY4	HPF1	Histone PARylation factor 1	152	4.91935	0.586195
[R].MCINSVGNGDIDTPFEVSQFLR.[Q]	Q99598	TSNAX	Translin-associated protein X (Translin-associated factor X)	202	4.91935	0.586195
[R].SLKQEIVTQFHCSAAEGDIAK.[L]	Q9BQG2	NUDT12	NAD-capped RNA hydrolase NUDT12 (DeNADding enzyme NUDT12) (EC 3.6.1.-) (NADH pyrophosphatase NUDT12) (EC 3.6.1.22) (Nucleoside diphosphate-linked moiety X motif 12) (Nudix motif 12)	18	4.8949	0.587883
[-].MACGATLKR.[T]	Q53H80	AKIRIN2	Akirin-2	3	4.88815	0.270759
[R].SASTAGDIACAFRPVK.[S]	O75044	SRGAP2	SLIT-ROBO Rho GTPase-activating protein 2 (srGAP2) (Formin-binding protein 2) (Rho GTPase-activating protein 34)	1020	4.88328	0.27816
[R].SVANVIQQAGCPVPEYIK.[G]	Q9Y2R4	DDX52	Probable ATP-dependent RNA helicase DDX52 (EC 3.6.4.13) (ATP-dependent RNA helicase ROK1-like) (DEAD box protein 52)	536	4.87822	0.150642
[K].QCALISK.[S]	P23921	RRM1	Ribonucleoside-diphosphate reductase large subunit (EC 1.17.4.1) (Ribonucleoside-diphosphate reductase subunit M1) (Ribonucleotide reductase large subunit)	238	4.87463	0.271239
[K].IYFGSNIPNMFVDSSCALK.[Y]	O75477	ERLIN1	Erlin-1 (Endoplasmic reticulum lipid raft-associated protein 1) (Protein KE04) (Stomatin-prohibitin-flotillin-HflC/K domain-containing protein 1) (SPFH domain-containing protein 1)	312	4.87308	0.287774
[R].MMLCTTSQFK.[G]	Q69YN2	CWF19L1	CWF19-like protein 1 (C19L1)	141	4.87035	0.271616
[K].QLQAFMDESTQCFQK.[V]	Q9H410	DSN1	Kinetochore-associated protein DSN1 homolog	312	4.85798	0.590444
[K].DSGAASEQATAAPNPCSSSSR.[T]	Q9BU23	LMF2	Lipase maturation factor 2 (Transmembrane protein 112B) (Transmembrane protein 153)	696	4.83593	0.331069
[R].ILLFHGCPLITDHSR.[E]	Q8IY45	AMN1	Protein AMN1 homolog	230	4.82494	0.592752
[R].HLFCPDLLR.[D]	Q9NUI1	DECR2	Peroxisomal 2,4-dienoyl-CoA reductase [(3E)-enoyl-CoA-producing] (pDCR) (EC 1.3.1.124) (2,4-dienoyl-CoA reductase 2) (Short chain dehydrogenase/reductase family 17C member 1)	22	4.81498	0.280359
[R].EAEEVMDAGCQESAGPER.[I]	Q99575	POP1	Ribonucleases P/MRP protein subunit POP1 (hPOP1)	777	4.81248	0.593625
[K].HCFTSPDYQQQCHEMAER.[L]	Q6IQ49	SDE2	Replication stress response regulator SDE2	150	4.81083	0.339873
[K].THTMGGDFSGKNQDCSK.[G]	O00139	KIF2A	Kinesin-like protein KIF2A (Kinesin-2) (hK2)	334	4.81039	0.276559
[R].CAQYKKDGADFAK.[W]	P04075	ALDOA	Fructose-bisphosphate aldolase A (EC 4.1.2.13) (Lung cancer antigen NY-LU-1) (Muscle-type aldolase)	135	4.80833	0.593917
[R].VSDDVPDCK.[V]	Q9NV88	INTS9	Integrator complex subunit 9 (Int9) (Protein related to CPSF subunits of 74 kDa) (RC-74)	578	4.80661	0.302813
[K].LVRGDAHECFVSPVAK.[A]	Q6UB35	MTHFD1L	Monofunctional C1-tetrahydrofolate synthase, mitochondrial (EC 6.3.4.3) (Formyltetrahydrofolate synthetase)	198	4.79898	0.287865
[K].IFCETSQK.[L]	Q8N6Q8	METTL25	Probable methyltransferase-like protein 25 (EC 2.1.1.-)	96	4.79783	0.27744
[K].TQETHECDACGEAFNCR.[I]	O75820	ZNF189	Zinc finger protein 189	610	4.78748	0.595383
[-].MPLGLKPTCSVCK.[T]	Q8WUU5	GATAD1	GATA zinc finger domain-containing protein 1 (Ocular development-associated gene protein)	12	4.78417	0.305431
[R].APCPPKVVLVESSER.[L]	P50336	PPOX	Protoporphyrinogen oxidase (PPO) (EC 1.3.3.4)	26	4.77493	0.596269
[R].EQVPSLGSNVACGLAYTDYHK.[A]	A1L0T0	ILVBL	2-hydroxyacyl-CoA lyase 2 (EC 4.1.2.-) (Acetolactate synthase-like protein) (IlvB-like protein)	568	4.7728	0.394076
[R].TAEQSCDQKLTNTNR.[A]	Q96T88	UHRF1	E3 ubiquitin-protein ligase UHRF1 (EC 2.3.2.27) (Inverted CCAAT box-binding protein of 90 kDa) (Nuclear protein 95) (Nuclear zinc finger protein Np95) (HuNp95) (hNp95) (RING finger protein 106) (RING-type E3 ubiquitin transferase UHRF1) (Transcription factor ICBP90) (Ubiquitin-like PHD and RING finger domain-containing protein 1) (hUHRF1) (Ubiquitin-like-containing PHD and RING finger domains pro…	497	4.76678	0.287267
[K].LVCGDEGLGAMAEVGTIVDK.[V]	Q96CD2	PPCDC	Phosphopantothenoylcysteine decarboxylase (PPC-DC) (EC 4.1.1.36) (CoaC)	173	4.76614	0.0833441
[-].MADDQGCIEEQGVEDSANEDSVDAKPDR.[S]	P55210	CASP7	Caspase-7 (CASP-7) (EC 3.4.22.60) (Apoptotic protease Mch-3) (CMH-1) (ICE-like apoptotic protease 3) (ICE-LAP3) [Cleaved into: Caspase-7 subunit p20	7	4.76586	0.293367
[K].TAFVNSCYIK.[S]	Q9H9J2	MRPL44	39S ribosomal protein L44, mitochondrial (L44mt) (MRP-L44) (EC 3.1.26.-) (Mitochondrial large ribosomal subunit protein mL44)	96	4.76411	0.144492
[R].INISEGNCPERIITLTGPTNAIFK.[A]	Q15365	PCBP1	Poly(rC)-binding protein 1 (Alpha-CP1) (Heterogeneous nuclear ribonucleoprotein E1) (hnRNP E1) (Nucleic acid-binding protein SUB2.3)	54	4.76235	0.597159
[K].QNAPGEPGGRPLQHSLQPTPCFGR.[G]	Q9H8H2	DDX31	Probable ATP-dependent RNA helicase DDX31 (EC 3.6.4.13) (DEAD box protein 31) (Helicain)	825	4.76161	0.1596
[R].RPRPPCAKPHKEGTGQQER.[E]	Q6PKG0	LARP1	La-related protein 1 (La ribonucleoprotein domain family member 1)	60	4.7589	0.210969
[R].VVSDKTLSFYFPPCGK.[I]	Q9UG63	ABCF2	ATP-binding cassette sub-family F member 2 (Iron-inhibited ABC transporter 2)	388	4.75843	0.289437
[K].LDDLSTCNDLIAK.[H]	Q969R2	OSBP2	Oxysterol-binding protein 2 (Oxysterol-binding protein-related protein 4) (ORP-4) (OSBP-related protein 4)	319	4.75257	0.292691
[R].AAGGSPAVGCTTR.[G]	Q7Z624	CAMKMT	Calmodulin-lysine N-methyltransferase (CLNMT) (CaM KMT) (EC 2.1.1.60)	25	4.75173	0.294317
[K].VVYGDTDSVMCR.[F]	P28340	POLD1	DNA polymerase delta catalytic subunit (EC 2.7.7.7) (3'-5' exodeoxyribonuclease) (EC 3.1.11.-) (DNA polymerase subunit delta p125)	761	4.74189	0.286821
[K].TCPFCSK.[V]	Q9H7Z7	PTGES2	Prostaglandin E synthase 2 (EC 5.3.99.3) (Membrane-associated prostaglandin E synthase-2) (mPGE synthase-2) (Microsomal prostaglandin E synthase 2) (mPGES-2) (Prostaglandin-H(2) E-isomerase) [Cleaved into: Prostaglandin E synthase 2 truncated form]	110	4.74183	0.137098
[R].VASMAQSAPSEAPSCSPFGK.[K]	Q00013	MPP1	55 kDa erythrocyte membrane protein (p55) (Membrane protein, palmitoylated 1)	242	4.73286	0.599252
[K].LVGERYCK.[T]	P82673	MRPS35	28S ribosomal protein S35, mitochondrial (MRP-S35) (S35mt) (28S ribosomal protein S28, mitochondrial) (MRP-S28) (S28mt) (Mitochondrial small ribosomal subunit protein mS35)	199	4.73095	0.282887
[R].LLAAGCGPGLLADAK.[M]	Q9BSU1	PHAF1	Phagosome assembly factor 1	222	4.72727	0.297649
[R].VCISILHAPGDDPMGYESSAER.[W]	P60604	UBE2G2	Ubiquitin-conjugating enzyme E2 G2 (EC 2.3.2.23) (E2 ubiquitin-conjugating enzyme G2) (Ubiquitin carrier protein G2) (Ubiquitin-protein ligase G2)	89	4.72398	0.29171
[R].SSNAYDPSQMCAEK.[Q]	Q9NRL2	BAZ1A	Bromodomain adjacent to zinc finger domain protein 1A (ATP-dependent chromatin-remodeling protein) (ATP-utilizing chromatin assembly and remodeling factor 1) (hACF1) (CHRAC subunit ACF1) (Williams syndrome transcription factor-related chromatin-remodeling factor 180) (WCRF180) (hWALp1)	970	4.71169	0.600762
[R].VVGAYNQCPVVR.[F]	Q8N2G8	GHDC	GH3 domain-containing protein	377	4.70819	0.122017
[K].SSGTFLSGLSDCTNVTFSK.[V]	Q5JTH9	RRP12	RRP12-like protein	102	4.69894	0.601674
[K].CYIVATVDRDLK.[R]	Q9Y324	FCF1	rRNA-processing protein FCF1 homolog	154	4.69307	0.347491
[K].IISDNLTYCK.[C]	Q9Y2X3	NOP58	Nucleolar protein 58 (Nucleolar protein 5)	205	4.69014	0.29097
[K].LLTSYGFIQCSER.[Q]	O75534	CSDE1	Cold shock domain-containing protein E1 (N-ras upstream gene protein) (Protein UNR)	42	4.68906	0.4463
[-].MSRPSSTGPSANKPCSK.[Q]	O43255	SIAH2	E3 ubiquitin-protein ligase SIAH2 (EC 2.3.2.27) (RING-type E3 ubiquitin transferase SIAH2) (Seven in absentia homolog 2) (Siah-2) (hSiah2)	15	4.68615	0.60259
[R].SQGCSEQVLTVLK.[T]	P78527	PRKDC	DNA-dependent protein kinase catalytic subunit (DNA-PK catalytic subunit) (DNA-PKcs) (EC 2.7.11.1) (DNPK1) (p460)	3293	4.68514	0.295185
[K].LSTCRLPPLPTIR.[E]	Q8WVM0	TFB1M	Dimethyladenosine transferase 1, mitochondrial (EC 2.1.1.-) (Mitochondrial 12S rRNA dimethylase 1) (Mitochondrial transcription factor B1) (h-mtTFB) (h-mtTFB1) (hTFB1M) (mtTFB1) (S-adenosylmethionine-6-N', N'-adenosyl(rRNA) dimethyltransferase 1)	10	4.67761	0.603204
[R].SSCLTQHQTTHTGEK.[L]	Q14586	ZNF267	Zinc finger protein 267 (Zinc finger protein HZF2)	450	4.66905	0.603819
[K].SCDAAAAVAK.[A]	Q86Y37	CACUL1	CDK2-associated and cullin domain-containing protein 1 (Cdk-associated cullin 1)	94	4.65931	0.290435
[R].GPGCSLR.[H]	Q9NQT4	EXOSC5	Exosome complex component RRP46 (Chronic myelogenous leukemia tumor antigen 28) (Exosome component 5) (Ribosomal RNA-processing protein 46) (p12B)	26	4.64866	0.30014
[R].KCEMETEYQPK.[R]	Q96E09	PABIR1	PPP2R1A-PPP2R2A-interacting phosphatase regulator 1 (PABIR family member 1)	206	4.64083	0.188357
[R].CATDPNSYK.[S]	Q9BQT8	SLC25A21	Mitochondrial 2-oxodicarboxylate carrier (Solute carrier family 25 member 21)	46	4.63844	0.312455
[K].CPLHTVLK.[L]	Q16875	PFKFB3	6-phosphofructo-2-kinase/fructose-2,6-bisphosphatase 3 (6PF-2-K/Fru-2,6-P2ase 3) (PFK/FBPase 3) (6PF-2-K/Fru-2,6-P2ase brain/placenta-type isozyme) (Renal carcinoma antigen NY-REN-56) (iPFK-2) [Includes: 6-phosphofructo-2-kinase (EC 2.7.1.105)	412	4.6367	0.130077
[R].VRPGFCFHLCSR.[A]	Q08211	DHX9	ATP-dependent RNA helicase A (EC 3.6.4.13) (DEAH box protein 9) (DExH-box helicase 9) (Leukophysin) (LKP) (Nuclear DNA helicase II) (NDH II) (RNA helicase A)	777	4.63357	0.296311
[K].LFDDCTQQYKAEK.[Q]	Q14738	PPP2R5D	Serine/threonine-protein phosphatase 2A 56 kDa regulatory subunit delta isoform (PP2A B subunit isoform B'-delta) (PP2A B subunit isoform B56-delta) (PP2A B subunit isoform PR61-delta) (PP2A B subunit isoform R5-delta)	484	4.62339	0.294146
[R].HCPGGEGMFR.[G]	Q6RFH5	WDR74	WD repeat-containing protein 74 (NOP seven-associated protein 1)	83	4.6229	0.311079
[R].ANACNSVIK.[Q]	P16615	ATP2A2	Sarcoplasmic/endoplasmic reticulum calcium ATPase 2 (SERCA2) (SR Ca(2+)-ATPase 2) (EC 7.2.2.10) (Calcium pump 2) (Calcium-transporting ATPase sarcoplasmic reticulum type, slow twitch skeletal muscle isoform) (Endoplasmic reticulum class 1/2 Ca(2+) ATPase)	471	4.62188	0.295862
[K].YSNSALGHVNCTIK.[E]	Q9NQC3	RTN4	Reticulon-4 (Foocen) (Neurite outgrowth inhibitor) (Nogo protein) (Neuroendocrine-specific protein) (NSP) (Neuroendocrine-specific protein C homolog) (RTN-x) (Reticulon-5)	1101	4.62033	0.00332488
[K].ACVGNAYHK.[Q]	Q9UKX7	NUP50	Nuclear pore complex protein Nup50 (50 kDa nucleoporin) (Nuclear pore-associated protein 60 kDa-like) (Nucleoporin Nup50)	151	4.62006	0.294698
[K].YLELCVDLRK.[S]	Q14152	EIF3A	Eukaryotic translation initiation factor 3 subunit A (eIF3a) (Eukaryotic translation initiation factor 3 subunit 10) (eIF-3-theta) (eIF3 p167) (eIF3 p180) (eIF3 p185)	58	4.61833	0.294775
[R].KQEVPHDGPMCDLLWSDPEDTTGWGVSPR.[G]	P60510	PPP4C	Serine/threonine-protein phosphatase 4 catalytic subunit (PP4C) (Pp4) (EC 3.1.3.16) (Protein phosphatase X) (PP-X)	193	4.61303	0.607872
[K].SFVCSTK.[N]	O75419	CDC45	Cell division control protein 45 homolog (PORC-PI-1)	479	4.613	0.293243
[K].GCTPSGEGADSEPR.[A]	Q92917	GPKOW	G-patch domain and KOW motifs-containing protein (G-patch domain-containing protein 5) (Protein MOS2 homolog) (Protein T54)	137	4.61288	0.360889
[R].EACWALR.[V]	Q6NXE6	ARMC6	Armadillo repeat-containing protein 6	243	4.58817	0.299487
[K].SKYCLK.[I]	O43829	ZBTB14	Zinc finger and BTB domain-containing protein 14 (Zinc finger protein 161 homolog) (Zfp-161) (Zinc finger protein 478) (Zinc finger protein 5 homolog) (ZF5) (Zfp-5) (hZF5)	145	4.58681	0.295166
[K].CGLDKETPNQK.[T]	Q5VVJ2	MYSM1	Deubiquitinase MYSM1 (2A-DUB) (EC 3.4.19.-) (Myb-like, SWIRM and MPN domain-containing protein 1)	169	4.58465	0.310846
[R].QNCADQIEVVFR.[A]	Q9NP92	MRPS30	39S ribosomal protein S30, mitochondrial (MRP-S30) (S30mt) (Mitochondrial large ribosomal subunit protein mL65) (Mitochondrial large ribosomal subunit protein mS30) (Programmed cell death protein 9)	316	4.57686	0.301836
[K].LLSALCPEEPPVHSSAQIVSK.[H]	Q9NR50	EIF2B3	Translation initiation factor eIF-2B subunit gamma (eIF-2B GDP-GTP exchange factor subunit gamma)	334	4.57191	0.303817
[R].SAQFEHTLLVTDTGCEILTR.[R]	P53582	METAP1	Methionine aminopeptidase 1 (MAP 1) (MetAP 1) (EC 3.4.11.18) (Peptidase M 1)	368	4.56104	0.313067
[K].GIPVMGHSEGICHMYVDSEASVDKVTR.[L]	P54886	ALDH18A1	Delta-1-pyrroline-5-carboxylate synthase (P5CS) (Aldehyde dehydrogenase family 18 member A1) [Includes: Glutamate 5-kinase (GK) (EC 2.7.2.11) (Gamma-glutamyl kinase)	584	4.54608	0.213196
[K].IGRCETEER.[T]	Q9BWT6	MND1	Meiotic nuclear division protein 1 homolog	115	4.54284	0.306085
[R].FSCIIGPNGSGK.[S]	Q9NTJ3	SMC4	Structural maintenance of chromosomes protein 4 (SMC protein 4) (SMC-4) (Chromosome-associated polypeptide C) (hCAP-C) (XCAP-C homolog)	110	4.54241	0.146469
[-].MKCLVTGGNVK.[V]	Q99638	RAD9A	Cell cycle checkpoint control protein RAD9A (hRAD9) (EC 3.1.11.2) (DNA repair exonuclease rad9 homolog A)	3	4.54016	0.080098
[R].LQEIHPECGPCK.[T]	Q12789	GTF3C1	General transcription factor 3C polypeptide 1 (TF3C-alpha) (TFIIIC box B-binding subunit) (Transcription factor IIIC 220 kDa subunit) (TFIIIC 220 kDa subunit) (TFIIIC220) (Transcription factor IIIC subunit alpha)	320	4.53768	0.340145
[R].DLMNQLCTYIR.[N]	Q86W50	METTL16	RNA N6-adenosine-methyltransferase METTL16 (Methyltransferase 10 domain-containing protein) (Methyltransferase-like protein 16) (N6-adenosine-methyltransferase METTL16) (EC 2.1.1.348) (U6 small nuclear RNA (adenine-(43)-N(6))-methyltransferase) (EC 2.1.1.346)	548	4.53599	0.299327
[-].MMQICDTYNQK.[H]	Q9NPA3	MID1IP1	Mid1-interacting protein 1 (Gastrulation-specific G12-like protein) (Mid1-interacting G12-like protein) (Protein STRAIT11499) (Spot 14-related protein) (S14R) (Spot 14-R)	5	4.53431	0.613634
[K].MLSSGVCTSTVQLPGK.[V]	Q8TC12	RDH11	Retinol dehydrogenase 11 (EC 1.1.1.300) (Androgen-regulated short-chain dehydrogenase/reductase 1) (HCV core-binding protein HCBP12) (Prostate short-chain dehydrogenase/reductase 1) (Retinal reductase 1) (RalR1) (Short chain dehydrogenase/reductase family 7C member 1)	33	4.53242	0.162705
[R].VGLEPPPGKRECR.[V]	Q9BSD7	NTPCR	Cancer-related nucleoside-triphosphatase (NTPase) (EC 3.6.1.15) (Nucleoside triphosphate phosphohydrolase)	76	4.52433	0.350443
[K].FGNICVVR.[L]	Q15393	SF3B3	Splicing factor 3B subunit 3 (Pre-mRNA-splicing factor SF3b 130 kDa subunit) (SF3b130) (STAF130) (Spliceosome-associated protein 130) (SAP 130)	1054	4.52318	0.305336
[R].AQSCPTFLCALPR.[R]	Q5TC12	ATPAF1	ATP synthase mitochondrial F1 complex assembly factor 1 (ATP11 homolog)	199	4.51664	0.614939
[K].STQYLNQHQTAAMCK.[W]	Q86W56	PARG	Poly(ADP-ribose) glycohydrolase (EC 3.2.1.143)	155	4.5103	0.30252
[K].EMGLCWK.[E]	Q8NFW8	CMAS	N-acylneuraminate cytidylyltransferase (EC 2.7.7.43) (CMP-N-acetylneuraminic acid synthase) (CMP-NeuNAc synthase)	364	4.50844	0.144224
[R].KADVEGELLACR.[N]	P46013	MKI67	Proliferation marker protein Ki-67 (Antigen identified by monoclonal antibody Ki-67) (Antigen KI-67) (Antigen Ki67)	1285	4.49755	0.137063
[K].VCLEFQDCGVGLNAAQFK.[Q]	O95059	RPP14	Ribonuclease P protein subunit p14	31	4.48952	0.308116
[K].QVFTNAEVYNCR.[G]	Q9UIG0	BAZ1B	Tyrosine-protein kinase BAZ1B (EC 2.7.10.2) (Bromodomain adjacent to zinc finger domain protein 1B) (Williams syndrome transcription factor) (Williams-Beuren syndrome chromosomal region 10 protein) (Williams-Beuren syndrome chromosomal region 9 protein) (hWALp2)	1420	4.48207	0.312104
[K].QYDSVECPFCDEVSKYEK.[L]	P50750	CDK9	Cyclin-dependent kinase 9 (EC 2.7.11.22) (EC 2.7.11.23) (C-2K) (Cell division cycle 2-like protein kinase 4) (Cell division protein kinase 9) (Serine/threonine-protein kinase PITALRE) (Tat-associated kinase complex catalytic subunit)	10	4.4771	0.33619
[R].CLDGQPMK.[C]	Q9BY77	POLDIP3	Polymerase delta-interacting protein 3 (46 kDa DNA polymerase delta interaction protein) (p46) (S6K1 Aly/REF-like target) (SKAR)	338	4.47463	0.0968545
[R].RGNPLHLCK.[E]	Q8IWV8	UBR2	E3 ubiquitin-protein ligase UBR2 (EC 2.3.2.27) (N-recognin-2) (RING-type E3 ubiquitin transferase UBR2) (Ubiquitin-protein ligase E3-alpha-2) (Ubiquitin-protein ligase E3-alpha-II)	1717	4.47333	0.0471189
[K].FSPDLWGVSVCTVDGQR.[H]	O94925	GLS	Glutaminase kidney isoform, mitochondrial (GLS) (EC 3.5.1.2) (K-glutaminase) (L-glutamine amidohydrolase) [Cleaved into: Glutaminase kidney isoform, mitochondrial 68 kDa chain	266	4.4732	0.313667
[R].VCACPGR.[D]	P04637	TP53	Cellular tumor antigen p53 (Antigen NY-CO-13) (Phosphoprotein p53) (Tumor suppressor p53)	275	4.47172	0.307921
[K].GKAPVDPECTAK.[V]	Q9UGN5	PARP2	Poly [ADP-ribose] polymerase 2 (PARP-2) (hPARP-2) (EC 2.4.2.30) (ADP-ribosyltransferase diphtheria toxin-like 2) (ARTD2) (DNA ADP-ribosyltransferase PARP2) (EC 2.4.2.-) (NAD(+) ADP-ribosyltransferase 2) (ADPRT-2) (Poly[ADP-ribose] synthase 2) (pADPRT-2) (Protein poly-ADP-ribosyltransferase PARP2) (EC 2.4.2.-)	98	4.46473	0.354148
[K].NVQLLSQFVSPFTGCIYGR.[H]	Q9Y3D5	MRPS18C	28S ribosomal protein S18c, mitochondrial (MRP-S18-c) (Mrps18-c) (S18mt-c) (28S ribosomal protein S18-1, mitochondrial) (MRP-S18-1) (Mitochondrial small ribosomal subunit protein bS18c) (Mitochondrial small ribosomal subunit protein bS18m)	90	4.46259	0.310027
[R].RPSSTSVPLGDKGLDTSCR.[W]	Q9NXR1	NDE1	Nuclear distribution protein nudE homolog 1 (NudE)	321	4.4603	0.338357
[R].EREQCCYNCGKPGHLAR.[D]	P62633	CNBP	CCHC-type zinc finger nucleic acid binding protein (Cellular nucleic acid-binding protein) (CNBP) (Zinc finger protein 9)	97	4.45717	0.364077
[R].AIAFTQYPQYSCSTTGSSLNAIYR.[Y]	P22830	FECH	Ferrochelatase, mitochondrial (EC 4.99.1.1) (Heme synthase) (Protoheme ferro-lyase)	196	4.44972	0.619918
[R].NSQWVPTLPNSSHHLDAVPCSTTINR.[N]	Q12824	SMARCB1	SWI/SNF-related matrix-associated actin-dependent regulator of chromatin subfamily B member 1 (BRG1-associated factor 47) (BAF47) (Integrase interactor 1 protein) (SNF5 homolog) (hSNF5)	147	4.44614	0.388255
[R].NWACFTGKK.[V]	P53634	CTSC	Dipeptidyl peptidase 1 (EC 3.4.14.1) (Cathepsin C) (Cathepsin J) (Dipeptidyl peptidase I) (DPP-I) (DPPI) (Dipeptidyl transferase) [Cleaved into: Dipeptidyl peptidase 1 exclusion domain chain (Dipeptidyl peptidase I exclusion domain chain)	136	4.44275	0.0735983
[K].NSLDCEIVSAK.[S]	Q01518	CAP1	Adenylyl cyclase-associated protein 1 (CAP 1)	427	4.44173	0.324773
[R].LSEAACEDEDSASEGLGELFLDGLSTENPHGAR.[L]	O95801	TTC4	Tetratricopeptide repeat protein 4 (TPR repeat protein 4)	238	4.4317	0.621268
[R].KGVSQTGTPVCEEDGDAGLGIR.[Q]	Q12888	TP53BP1	TP53-binding protein 1 (53BP1) (p53-binding protein 1) (p53BP1)	1375	4.43126	0.205936
[K].SALCSQGYPR.[L]	Q86SX3	TEDC1	Tubulin epsilon and delta complex protein 1	87	4.42516	0.31871
[-].MASSCAVQVK.[L]	P42568	MLLT3	Protein AF-9 (ALL1-fused gene from chromosome 9 protein) (Myeloid/lymphoid or mixed-lineage leukemia translocated to chromosome 3 protein) (YEATS domain-containing protein 3)	5	4.42169	0.318454
[K].GSFETAKECGQMQNK.[W]	O94888	UBXN7	UBX domain-containing protein 7	160	4.42145	0.309545
[K].TCDGVQCAFEELVEK.[I]	Q9NP72	RAB18	Ras-related protein Rab-18	155	4.42029	0.146818
[K].NTCPPKDDPQVMEDKSDRPVCR.[H]	P79522	PRR3	Proline-rich protein 3 (MHC class I region proline-rich protein CAT56)	143	4.41913	0.233362
[-].MSSCVSSQPSSNR.[A]	Q96RR4	CAMKK2	Calcium/calmodulin-dependent protein kinase kinase 2 (CaM-KK 2) (CaM-kinase kinase 2) (CaMKK 2) (EC 2.7.11.17) (Calcium/calmodulin-dependent protein kinase kinase beta) (CaM-KK beta) (CaM-kinase kinase beta) (CaMKK beta)	4	4.41272	0.34874
[K].AAGAPGAACRPGCSQK.[L]	O95685	PPP1R3D	Protein phosphatase 1 regulatory subunit 3D (Protein phosphatase 1 regulatory subunit 6) (PP1 subunit R6) (Protein phosphatase 1-binding subunit R6)	93	4.41263	0.180245
[R].LDTDCSVSR.[N]	Q5TCX8	MAP3K21	Mitogen-activated protein kinase kinase kinase 21 (EC 2.7.11.25) (Mitogen-activated protein kinase kinase kinase MLK4) (Mixed lineage kinase 4)	859	4.41202	0.154297
[R].FDILCVVR.[D]	P49736	MCM2	DNA replication licensing factor MCM2 (EC 3.6.4.12) (Minichromosome maintenance protein 2 homolog) (Nuclear protein BM28)	661	4.40908	0.622971
[K].TPNFSTLLCYDR.[V]	Q8NI27	THOC2	THO complex subunit 2 (Tho2) (hTREX120)	1016	4.39979	0.312076
[K].LGMDYDGRPHCGLDDSKNIAR.[I]	Q8IV48	ERI1	3'-5' exoribonuclease 1 (EC 3.1.-.-) (3'-5' exonuclease ERI1) (Eri-1 homolog) (Histone mRNA 3'-end-specific exoribonuclease) (Histone mRNA 3'-exonuclease 1) (Protein 3'hExo) (HEXO)	294	4.39767	0.371898
[R].LLSAACR.[L]	P49327	FASN	Fatty acid synthase (EC 2.3.1.85) (Type I fatty acid synthase) [Includes: [Acyl-carrier-protein] S-acetyltransferase (EC 2.3.1.38)	1186	4.3958	0.316969
[K].GQKDTVSLHQQCSHR.[G]	Q8IWZ3	ANKHD1	Ankyrin repeat and KH domain-containing protein 1 (HIV-1 Vpr-binding ankyrin repeat protein) (Multiple ankyrin repeats single KH domain) (hMASK)	873	4.38755	0.151456
[R].LSCDVKLDPRPEYHR.[C]	Q9NQX3	GPHN	Gephyrin [Includes: Molybdopterin adenylyltransferase (MPT adenylyltransferase) (EC 2.7.7.75) (Domain G)	663	4.38634	0.624689
[R].CDGDASPPSPAR.[W]	Q14493	SLBP	Histone RNA hairpin-binding protein (Histone stem-loop-binding protein)	15	4.38534	0.420494
[R].LVSLSACGR.[T]	Q96JN8	NEURL4	Neuralized-like protein 4	57	4.38112	0.327208
[R].HKCIENVSR.[Q]	Q96PM5	RCHY1	RING finger and CHY zinc finger domain-containing protein 1 (EC 2.3.2.27) (Androgen receptor N-terminal-interacting protein) (CH-rich-interacting match with PLAG1) (E3 ubiquitin-protein ligase Pirh2) (RING finger protein 199) (RING-type E3 ubiquitin transferase RCHY1) (Zinc finger protein 363) (p53-induced RING-H2 protein) (hPirh2)	136	4.36042	0.318637
[R].TILVYSRPPCQPQFSLTEPMKK.[M]	Q9NWV8	BABAM1	BRISC and BRCA1-A complex member 1 (Mediator of RAP80 interactions and targeting subunit of 40 kDa) (New component of the BRCA1-A complex)	222	4.35962	0.397844
[K].IRSHVATCSK.[Y]	Q9Y508	RNF114	E3 ubiquitin-protein ligase RNF114 (EC 2.3.2.27) (RING finger protein 114) (RING-type E3 ubiquitin transferase RNF114) (Zinc finger protein 228) (Zinc finger protein 313)	110	4.3589	0.626771
[R].TPQSPAPCVLLR.[A]	Q9Y613	FHOD1	FH1/FH2 domain-containing protein 1 (Formin homolog overexpressed in spleen 1) (FHOS) (Formin homology 2 domain-containing protein 1)	502	4.34512	0.149207
[R].LSHCSHCVPK.[L]	Q9NXF7	DCAF16	DDB1- and CUL4-associated factor 16	103	4.33797	0.337397
[K].YAYTGECR.[S]	P30876	POLR2B	DNA-directed RNA polymerase II subunit RPB2 (EC 2.7.7.6) (DNA-directed RNA polymerase II 140 kDa polypeptide) (DNA-directed RNA polymerase II subunit B) (RNA polymerase II subunit 2) (RNA polymerase II subunit B2)	221	4.32686	0.318927
[K].ECFLIQPK.[E]	Q9BQ75	CMSS1	Protein CMSS1 (Cms1 ribosomal small subunit homolog)	55	4.31969	0.308936
[R].SLETCMYDHK.[T]	Q14204	DYNC1H1	Cytoplasmic dynein 1 heavy chain 1 (Cytoplasmic dynein heavy chain 1) (Dynein heavy chain, cytosolic)	867	4.31694	0.34601
[R].AVLLTQDTKCFTK.[A]	Q9BV44	THUMPD3	THUMP domain-containing protein 3	450	4.31642	0.331161
[K].YMTDGCLLK.[H]	Q8IX18	DHX40	Probable ATP-dependent RNA helicase DHX40 (EC 3.6.4.13) (DEAH box protein 40) (Protein PAD)	153	4.29979	0.1552
[K].VFNDTCR.[S]	P42704	LRPPRC	Leucine-rich PPR motif-containing protein, mitochondrial (130 kDa leucine-rich protein) (LRP 130) (GP130)	113	4.29687	0.321622
[R].IEVTCNHCAR.[R]	Q8N1G0	ZNF687	Zinc finger protein 687	566	4.29432	0.33155
[K].SGAMEMAGLCPAACMQTPR.[M]	Q7L8L6	FASTKD5	FAST kinase domain-containing protein 5, mitochondrial	689	4.29418	0.631725
[R].QIDKIQCAK.[T]	Q8N3U4	STAG2	Cohesin subunit SA-2 (SCC3 homolog 2) (Stromal antigen 2)	915	4.29035	0.334648
[R].CAIKVEQSAER.[C]	Q10567	AP1B1	AP-1 complex subunit beta-1 (Adaptor protein complex AP-1 subunit beta-1) (Adaptor-related protein complex 1 subunit beta-1) (Beta-1-adaptin) (Beta-adaptin 1) (Clathrin assembly protein complex 1 beta large chain) (Golgi adaptor HA1/AP1 adaptin beta subunit)	380	4.28604	0.329175
[K].MEVDYSATVDQRLPECAK.[L]	O00232	PSMD12	26S proteasome non-ATPase regulatory subunit 12 (26S proteasome regulatory subunit RPN5) (26S proteasome regulatory subunit p55)	31	4.27777	0.336454
[R].VILEEHSTCENEVSK.[S]	P16383	GCFC2	Intron Large complex component GCFC2 (GC-rich sequence DNA-binding factor) (GC-rich sequence DNA-binding factor 2) (Transcription factor 9) (TCF-9)	595	4.27376	0.328385
[K].CRQPAPPTSQPPR.[A]	Q9BUT9	MCRIP2	MAPK regulated corepressor interacting protein 2 (Protein FAM195A)	34	4.27241	0.421492
[R].SYVCLTSLR.[R]	Q86T24	ZBTB33	Transcriptional regulator Kaiso (Zinc finger and BTB domain-containing protein 33)	505	4.27023	0.343668
[K].GSDCGIVNVNIPTSGAEIGGAFGGEK.[H]	P49419	ALDH7A1	Alpha-aminoadipic semialdehyde dehydrogenase (Alpha-AASA dehydrogenase) (EC 1.2.1.31) (Aldehyde dehydrogenase family 7 member A1) (EC 1.2.1.3) (Antiquitin-1) (Betaine aldehyde dehydrogenase) (EC 1.2.1.8) (Delta1-piperideine-6-carboxylate dehydrogenase) (P6c dehydrogenase)	478	4.26261	0.354342
[R].FNCPTK.[S]	Q99442	SEC62	Translocation protein SEC62 (Translocation protein 1) (TP-1) (hTP-1)	32	4.26254	0.340976
[R].SCPSFSASSEGTR.[I]	P27707	DCK	Deoxycytidine kinase (dCK) (EC 2.7.1.74) (Deoxyadenosine kinase) (EC 2.7.1.76) (Deoxyguanosine kinase) (EC 2.7.1.113)	9	4.2534	0.0598683
[K].ADCTITMADSDFLALMTGK.[M]	P22307	SCP2	Sterol carrier protein 2 (SCP-2) (Acetyl-CoA C-myristoyltransferase) (EC 2.3.1.155) (Non-specific lipid-transfer protein) (NSL-TP) (Propanoyl-CoA C-acyltransferase) (EC 2.3.1.176) (SCP-2/3-oxoacyl-CoA thiolase) (SCP-2/thiolase) (EC 2.3.1.16) (SCP-chi) (SCPX) (Sterol carrier protein X) (SCP-X) (Straight-chain acyl-CoA oxidase) (SCOX)	495	4.23967	0.345981
[K].VSPCLNVLSR.[L]	O15131	KPNA5	Importin subunit alpha-6 (Karyopherin subunit alpha-5)	253	4.23945	0.327
[K].MMTLHQQCIR.[V]	Q14241	ELOA	Elongin-A (EloA) (Elongin 110 kDa subunit) (RNA polymerase II transcription factor SIII subunit A1) (SIII p110) (Transcription elongation factor B polypeptide 3)	581	4.23802	0.327085
[R].ILCDVPCSGDGTMRK.[N]	Q08J23	NSUN2	RNA cytosine C(5)-methyltransferase NSUN2 (EC 2.1.1.-) (Myc-induced SUN domain-containing protein) (Misu) (NOL1/NOP2/Sun domain family member 2) (Substrate of AIM1/Aurora kinase B) (mRNA cytosine C(5)-methyltransferase) (EC 2.1.1.-) (tRNA cytosine C(5)-methyltransferase) (EC 2.1.1.-) (EC 2.1.1.203) (tRNA methyltransferase 4 homolog) (hTrm4)	271	4.23471	0.334897
[K].TVGVQGDCR.[S]	P49915	GMPS	GMP synthase [glutamine-hydrolyzing] (EC 6.3.5.2) (GMP synthetase) (Glutamine amidotransferase)	523	4.23303	0.334452
[R].EKCSIAVDISENLKEK.[K]	P78345	RPP38	Ribonuclease P protein subunit p38 (RNaseP protein p38)	80	4.2214	0.160529
[R].SVVCQESDLPDELLYGR.[A]	Q9NS86	LANCL2	LanC-like protein 2 (Testis-specific adriamycin sensitivity protein)	187	4.21882	0.347198
[K].YCDHENAAFK.[D]	Q5JTV8	TOR1AIP1	Torsin-1A-interacting protein 1 (Lamin-associated protein 1B) (LAP1B)	496	4.2163	0.177777
[R].CSSMMNQGNVYGQITVR.[M]	Q9BRJ2	MRPL45	39S ribosomal protein L45, mitochondrial (L45mt) (MRP-L45) (Mitochondrial large ribosomal subunit protein mL45)	199	4.21453	0.333501
[R].AYDLAGSCR.[G]	Q02880	TOP2B	DNA topoisomerase 2-beta (EC 5.6.2.2) (DNA topoisomerase II, beta isozyme)	271	4.21142	0.157959
[K].LIIAGTSCYSR.[N]	P34896	SHMT1	Serine hydroxymethyltransferase, cytosolic (SHMT) (EC 2.1.2.1) (Glycine hydroxymethyltransferase) (Serine methylase)	204	4.2092	0.362287
[K].CYSQNSSLR.[S]	Q9H5H4	ZNF768	Zinc finger protein 768	381	4.19645	0.472732
[K].IIYEQEGVYIHSSCGK.[T]	Q8TC07	TBC1D15	TBC1 domain family member 15 (GTPase-activating protein RAB7) (GAP for RAB7) (Rab7-GAP)	24	4.19353	0.332917
[R].LDDLCTR.[L]	Q6NXT1	ANKRD54	Ankyrin repeat domain-containing protein 54 (Lyn-interacting ankyrin repeat protein)	265	4.19162	0.0562288
[K].ATSITVTGSGSCR.[H]	Q14118	DAG1	Dystroglycan 1 (Dystroglycan) (Dystrophin-associated glycoprotein 1) [Cleaved into: Alpha-dystroglycan (Alpha-DG)	713	4.18742	0.369515
[R].ATDYGPEEVCER.[S]	O75157	TSC22D2	TSC22 domain family protein 2 (TSC22-related-inducible leucine zipper protein 4)	63	4.17341	0.381818
[K].TGDHTMDIPGCLLYTK.[T]	Q9H974	QTRT2	Queuine tRNA-ribosyltransferase accessory subunit 2 (Queuine tRNA-ribosyltransferase domain-containing protein 1)	33	4.17238	0.358016
[R].GLHCPPPPGGPGAGKR.[L]	P28702	RXRB	Retinoic acid receptor RXR-beta (Nuclear receptor subfamily 2 group B member 2) (Retinoid X receptor beta)	191	4.17133	0.641289
[R].TFVPAMTAIHGPPITAPVVCTR.[K]	Q96RN5	MED15	Mediator of RNA polymerase II transcription subunit 15 (Activator-recruited cofactor 105 kDa component) (ARC105) (CTG repeat protein 7a) (Mediator complex subunit 15) (Positive cofactor 2 glutamine/Q-rich-associated protein) (PC2 glutamine/Q-rich-associated protein) (TPA-inducible gene 1 protein) (TIG-1) (Trinucleotide repeat-containing gene 7 protein)	660	4.16574	0.268818
[R].ILQDDVACDIIK.[I]	Q13601	KRR1	KRR1 small subunit processome component homolog (HIV-1 Rev-binding protein 2) (KRR-R motif-containing protein 1) (Rev-interacting protein 1) (Rip-1)	142	4.16157	0.336695
[R].FGLCAYMSQGR.[D]	P26640	VARS1	Valine--tRNA ligase (EC 6.1.1.9) (Protein G7a) (Valyl-tRNA synthetase) (ValRS)	927	4.1592	0.354637
[K].IMQNTDPHSQEYVEHLKDEAQVCAIIER.[V]	Q99613	EIF3C	Eukaryotic translation initiation factor 3 subunit C (eIF3c) (Eukaryotic translation initiation factor 3 subunit 8) (eIF3 p110)	480	4.15875	0.352314
[K].CELSSSVQTDINLPYLTMDSSGPK.[H]	P38646	HSPA9	Stress-70 protein, mitochondrial (75 kDa glucose-regulated protein) (GRP-75) (Heat shock 70 kDa protein 9) (Mortalin) (MOT) (Peptide-binding protein 74) (PBP74)	317	4.15733	0.201307
[K].MGNITVDSSSGCLK.[A]	Q8N0U4	FAM185A	Protein FAM185A	284	4.15189	0.349244
[R].VTCAENR.[A]	P30203	CD6	T-cell differentiation antigen CD6 (T12) (TP120) (CD antigen CD6) [Cleaved into: Soluble CD6]	155	4.14981	0.162335
[K].LGSTDLCYIAAVK.[G]	Q9HD20	ATP13A1	Endoplasmic reticulum transmembrane helix translocase (EC 7.4.2.-) (Endoplasmic reticulum P5A-ATPase)	648	4.14305	0.395752
[R].LTCEISTR.[G]	Q9BPY3	FAM118B	Protein FAM118B	319	4.14273	0.190749
[K].CQNLLR.[H]	Q9NTI5	PDS5B	Sister chromatid cohesion protein PDS5 homolog B (Androgen-induced proliferation inhibitor) (Androgen-induced prostate proliferative shutoff-associated protein AS3)	498	4.14201	0.337559
[K].TTLASAVACLEGK.[S]	Q7Z569	BRAP	BRCA1-associated protein (EC 2.3.2.27) (BRAP2) (Impedes mitogenic signal propagation) (IMP) (RING finger protein 52) (RING-type E3 ubiquitin transferase BRAP2) (Renal carcinoma antigen NY-REN-63)	47	4.13241	0.349002
[R].NCYPSPLNYYNFPK.[S]	P53582	METAP1	Methionine aminopeptidase 1 (MAP 1) (MetAP 1) (EC 3.4.11.18) (Peptidase M 1)	179	4.12811	0.426037
[R].ALVGLCK.[L]	Q9H3U1	UNC45A	Protein unc-45 homolog A (Unc-45A) (GCUNC-45) (Smooth muscle cell-associated protein 1) (SMAP-1)	503	4.12552	0.342352
[K].CLGNPER.[E]	P38606	ATP6V1A	V-type proton ATPase catalytic subunit A (V-ATPase subunit A) (EC 7.1.2.2) (V-ATPase 69 kDa subunit) (Vacuolar ATPase isoform VA68) (Vacuolar proton pump subunit alpha)	394	4.11123	0.341021
[K].NLLIMCK.[E]	Q9BT25	HAUS8	HAUS augmin-like complex subunit 8 (HEC1/NDC80-interacting centrosome-associated protein 1) (Sarcoma antigen NY-SAR-48)	182	4.10775	0.467145
[R].YRPDMPCFLLSNQNAVKAEPK.[K]	Q15398	DLGAP5	Disks large-associated protein 5 (DAP-5) (Discs large homolog 7) (Disks large-associated protein DLG7) (Hepatoma up-regulated protein) (HURP)	129	4.1073	0.296728
[R].CSSMSSLSR.[E]	O15027	SEC16A	Protein transport protein Sec16A (SEC16 homolog A) (p250)	2293	4.09242	0.350747
[R].SVTSNQSDGTQESCESPDVLDR.[H]	Q9UGV2	NDRG3	Protein NDRG3 (N-myc downstream-regulated gene 3 protein)	359	4.08964	0.399117
[K].CGPMVLDALIK.[I]	P21912	SDHB	Succinate dehydrogenase [ubiquinone] iron-sulfur subunit, mitochondrial (EC 1.3.5.1) (Iron-sulfur subunit of complex II) (Ip)	68	4.08412	0.648212
[K].ALGLVTPAGVLLAGPPGCGK.[T]	O15381	NVL	Nuclear valosin-containing protein-like (NVLp) (Nuclear VCP-like protein)	626	4.07653	0.372198
[R].CLCTGEKGTGK.[S]	Q13427	PPIG	Peptidyl-prolyl cis-trans isomerase G (PPIase G) (Peptidyl-prolyl isomerase G) (EC 5.2.1.8) (CASP10) (Clk-associating RS-cyclophilin) (CARS-Cyp) (CARS-cyclophilin) (SR-cyclophilin) (SR-cyp) (SRcyp) (Cyclophilin G) (Rotamase G)	44	4.0743	0.35338
[R].ISASCQHPTAFEEAIPK.[S]	Q9ULA0	DNPEP	Aspartyl aminopeptidase (EC 3.4.11.21)	337	4.06884	0.401098
[R].WAPDIYCPR.[E]	Q86Y78	LYPD6	Ly6/PLAUR domain-containing protein 6	70	4.05641	0.377335
[R].RAPTCSLDGALPLGAQIPAVHR.[L]	Q9Y613	FHOD1	FH1/FH2 domain-containing protein 1 (Formin homolog overexpressed in spleen 1) (FHOS) (Formin homology 2 domain-containing protein 1)	43	4.05463	0.650578
[R].LHQMCR.[V]	Q8N5N7	MRPL50	39S ribosomal protein L50, mitochondrial (L50mt) (MRP-L50) (Mitochondrial large ribosomal subunit protein mL50)	121	4.05445	0.348217
[K].NIHESCMSQIGWNR.[I]	P11413	G6PD	Glucose-6-phosphate 1-dehydrogenase (G6PD) (EC 1.1.1.49)	158	4.05195	0.352242
[K].NRTQEQCVHNETKNELEK.[M]	O60313	OPA1	Dynamin-like 120 kDa protein, mitochondrial (EC 3.6.5.5) (Optic atrophy protein 1) [Cleaved into: Dynamin-like 120 kDa protein, form S1]	786	4.04676	0.12893
[R].SRDIFDCLEGAAR.[R]	Q9Y5U2	TSSC4	Protein TSSC4 (Tumor-suppressing STF cDNA 4 protein) (Tumor-suppressing subchromosomal transferable fragment candidate gene 4 protein)	99	4.04599	0.240345
[K].INQVFHGSCITEGNELTK.[T]	P78527	PRKDC	DNA-dependent protein kinase catalytic subunit (DNA-PK catalytic subunit) (DNA-PKcs) (EC 2.7.11.1) (DNPK1) (p460)	1904	4.04264	0.349564
[R].NTMEALPACLLR.[D]	P04183	TK1	Thymidine kinase, cytosolic (EC 2.7.1.21)	79	4.04006	0.198301
[R].IGLEGCLCQDFYR.[I]	Q9P2I0	CPSF2	Cleavage and polyadenylation specificity factor subunit 2 (Cleavage and polyadenylation specificity factor 100 kDa subunit) (CPSF 100 kDa subunit)	765	4.03823	0.357473
[R].CTPVPAR.[L]	Q12789	GTF3C1	General transcription factor 3C polypeptide 1 (TF3C-alpha) (TFIIIC box B-binding subunit) (Transcription factor IIIC 220 kDa subunit) (TFIIIC 220 kDa subunit) (TFIIIC220) (Transcription factor IIIC subunit alpha)	1681	4.03804	0.369355
[R].VVVCDINKEMLK.[V]	Q5HYK3	COQ5	2-methoxy-6-polyprenyl-1,4-benzoquinol methylase, mitochondrial (EC 2.1.1.201) (Ubiquinone biosynthesis methyltransferase COQ5)	170	4.03698	0.349568
[K].NCGSGDILLK.[I]	Q9HAS0	C17orf75	Protein Njmu-R1	357	4.031	0.350382
[K].NTVCPEQSEALAGGSAGDGAQAAGVTK.[E]	Q8N1G0	ZNF687	Zinc finger protein 687	91	4.02335	0.370937
[R].VCVDTEIK.[S]	Q9BZE2	PUS3	tRNA pseudouridine(38/39) synthase (EC 5.4.99.45) (tRNA pseudouridine synthase 3) (tRNA pseudouridylate synthase 3) (tRNA-uridine isomerase 3)	472	4.02	0.191783
[K].IQCGCSVK.[E]	P23378	GLDC	Glycine dehydrogenase (decarboxylating), mitochondrial (EC 1.4.4.2) (Glycine cleavage system P protein) (Glycine decarboxylase) (Glycine dehydrogenase (aminomethyl-transferring))	444	4.01879	0.358206
[R].HRIPSTICFGQGAAR.[G]	Q8NB15	ZNF511	Zinc finger protein 511	233	4.01434	0.360528
[R].FCSDCIVTALR.[S]	Q06587	RING1	E3 ubiquitin-protein ligase RING1 (EC 2.3.2.27) (Polycomb complex protein RING1) (RING finger protein 1) (RING-type E3 ubiquitin transferase RING1) (Really interesting new gene 1 protein)	72	3.99358	0.367131
[K].LLAVNNVCLEEVTHEEAVTALK.[N]	Q12959	DLG1	Disks large homolog 1 (Synapse-associated protein 97) (SAP-97) (SAP97) (hDlg)	378	3.9902	0.367781
[K].AVQFGTGELCDAISAVEEK.[V]	Q96EK5	KIFBP	KIF-binding protein (KIF1-binding protein) (Kinesin family binding protein)	371	3.98837	0.414394
[R].SILSLGLACFK.[R]	Q96GM8	TOE1	Target of EGR1 protein 1	104	3.9825	0.35365
[R].EGPLCDELIR.[N]	Q15029	EFTUD2	116 kDa U5 small nuclear ribonucleoprotein component (Elongation factor Tu GTP-binding domain-containing protein 2) (SNU114 homolog) (hSNU114) (U5 snRNP-specific protein, 116 kDa) (U5-116 kDa)	780	3.97294	0.366507
[-].MSVACVLK.[R]	Q14671	PUM1	Pumilio homolog 1 (HsPUM) (Pumilio-1)	5	3.95834	0.180611
[K].TACFLLPMFER.[L]	Q8TDD1	DDX54	ATP-dependent RNA helicase DDX54 (EC 3.6.4.13) (ATP-dependent RNA helicase DP97) (DEAD box RNA helicase 97 kDa) (DEAD box protein 54)	149	3.95663	0.385367
[R].ELLQLADALGPSICMLK.[T]	P11172	UMPS	Uridine 5'-monophosphate synthase (UMP synthase) [Includes: Orotate phosphoribosyltransferase (OPRT) (OPRTase) (EC 2.4.2.10)	278	3.95641	0.188203
[R].LNCAAEDFYSR.[L]	Q9H900	ZWILCH	Protein zwilch homolog (hZwilch)	7	3.95252	0.197341
[R].EGLLCQQQR.[D]	Q86UV5	USP48	Ubiquitin carboxyl-terminal hydrolase 48 (EC 3.4.19.12) (Deubiquitinating enzyme 48) (Ubiquitin thioesterase 48) (Ubiquitin-specific peptidase 48) (Ubiquitin-specific protease 48) (Ubiquitin-specific-processing protease 48)	850	3.95071	0.21586
[K].CVDFQTLK.[L]	P33992	MCM5	DNA replication licensing factor MCM5 (EC 3.6.4.12) (CDC46 homolog) (P1-CDC46)	221	3.94703	0.360599
[R].SCYLSSLDLLLEHR.[L]	Q9BQ69	MACROD1	ADP-ribose glycohydrolase MACROD1 (MACRO domain-containing protein 1) (O-acetyl-ADP-ribose deacetylase MACROD1) (EC 3.1.1.106) (Protein LRP16) ([Protein ADP-ribosylaspartate] hydrolase MACROD1) (EC 3.2.2.-) ([Protein ADP-ribosylglutamate] hydrolase MACROD1) (EC 3.2.2.-)	246	3.94488	0.369863
[R].SGHTNNWAVLVCTSR.[F]	Q92643	PIGK	GPI-anchor transamidase (GPI transamidase) (EC 3.-.-.-) (GPI8 homolog) (hGPI8) (Phosphatidylinositol-glycan biosynthesis class K protein) (PIG-K)	51	3.93908	0.360728
[K].VAQPVRGCGPPR.[R]	Q15654	TRIP6	Thyroid receptor-interacting protein 6 (TR-interacting protein 6) (TRIP-6) (Opa-interacting protein 1) (OIP-1) (Zyxin-related protein 1) (ZRP-1)	181	3.92963	0.382322
[K].CTLAAR.[V]	Q8WWY3	PRPF31	U4/U6 small nuclear ribonucleoprotein Prp31 (Pre-mRNA-processing factor 31) (Serologically defined breast cancer antigen NY-BR-99) (U4/U6 snRNP 61 kDa protein) (Protein 61K) (hPrp31)	299	3.92818	0.359625
[-].MEAVATATAAKEPDKGCIEPGPGHWGELSR.[T]	Q96F63	CCDC97	Coiled-coil domain-containing protein 97	17	3.92428	0.661192
[K].SGAGCGPFYLMR.[E]	A0JLT2	MED19	Mediator of RNA polymerase II transcription subunit 19 (Lung cancer metastasis-related protein 1) (Mediator complex subunit 19)	62	3.92273	0.375603
[K].QQIENGSGAEDNGDSSHCSNASTHSNQEAGPSNKR.[T]	Q99496	RNF2	E3 ubiquitin-protein ligase RING2 (EC 2.3.2.27) (Huntingtin-interacting protein 2-interacting protein 3) (HIP2-interacting protein 3) (Protein DinG) (RING finger protein 1B) (RING1b) (RING finger protein 2) (RING finger protein BAP-1) (RING-type E3 ubiquitin transferase RING2)	179	3.9227	0.291321
[K].SHSECGIIEK.[A]	Q9UHI6	DDX20	Probable ATP-dependent RNA helicase DDX20 (EC 3.6.4.13) (Component of gems 3) (DEAD box protein 20) (DEAD box protein DP 103) (Gemin-3)	524	3.91809	0.183141
[K].CSVIRDSLLQDGEFSMDLR.[T]	P07737	PFN1	Profilin-1 (Epididymis tissue protein Li 184a) (Profilin I)	71	3.90951	0.362273
[K].GKLVDCK.[V]	P35270	SPR	Sepiapterin reductase (SPR) (EC 1.1.1.153)	234	3.90911	0.363842
[K].FTNTQITEHYSTCIK.[L]	Q15003	NCAPH	Condensin complex subunit 2 (Barren homolog protein 1) (Chromosome-associated protein H) (hCAP-H) (Non-SMC condensin I complex subunit H) (XCAP-H homolog)	114	3.90831	0.385934
[R].GHTPLDLTCSTK.[V]	Q00653	NFKB2	Nuclear factor NF-kappa-B p100 subunit (DNA-binding factor KBF2) (H2TF1) (Lymphocyte translocation chromosome 10 protein) (Nuclear factor of kappa light polypeptide gene enhancer in B-cells 2) (Oncogene Lyt-10) (Lyt10) [Cleaved into: Nuclear factor NF-kappa-B p52 subunit]	738	3.89553	0.18159
[K].YMNGHSDVVMGLVSVNCESLHNR.[L]	P32929	CTH	Cystathionine gamma-lyase (CGL) (CSE) (EC 4.4.1.1) (Cysteine desulfhydrase) (Cysteine-protein sulfhydrase) (Gamma-cystathionase) (Homocysteine desulfhydrase) (EC 4.4.1.2)	229	3.89231	0.0108786
[K].EVVESCR.[G]	O60701	UGDH	UDP-glucose 6-dehydrogenase (UDP-Glc dehydrogenase) (UDP-GlcDH) (UDPGDH) (EC 1.1.1.22)	64	3.89034	0.368084
[R].SGGSGGCSGAGGASNCGTGSGR.[S]	Q15005	SPCS2	Signal peptidase complex subunit 2 (Microsomal signal peptidase 25 kDa subunit) (SPase 25 kDa subunit)	17	3.88434	0.182744
[R].QYAACEQR.[L]	Q96E22	NUS1	Dehydrodolichyl diphosphate synthase complex subunit NUS1 (EC 2.5.1.87) (Cis-prenyltransferase subunit NgBR) (Nogo-B receptor) (NgBR) (Nuclear undecaprenyl pyrophosphate synthase 1 homolog)	287	3.88346	0.364778
[R].LGPGCGMMAGGK.[K]	Q96EB1	ELP4	Elongator complex protein 4 (hELP4) (PAX6 neighbor gene protein)	412	3.87862	0.0530337
[R].VVECKPQPCVVSVEGLSSSTTDAQLK.[S]	Q96EV2	RBM33	RNA-binding protein 33 (Proline-rich protein 8) (RNA-binding motif protein 33)	1098	3.87711	0.49368
[K].MTGNCLK.[G]	Q8TDN6	BRIX1	Ribosome biogenesis protein BRX1 homolog (Brix domain-containing protein 2)	158	3.86704	0.369781
[R].ATVAPEDVSEVIFGHVLAAGCGQNPVR.[Q]	Q9BWD1	ACAT2	Acetyl-CoA acetyltransferase, cytosolic (EC 2.3.1.9) (Acetyl-CoA transferase-like protein) (Cytosolic acetoacetyl-CoA thiolase)	65	3.86675	0.497269
[R].YAICSALAASALPALVMSK.[G]	P36578	RPL4	60S ribosomal protein L4 (60S ribosomal protein L1) (Large ribosomal subunit protein uL4)	125	3.85873	0.0121942
[R].TCSMVGNGDTTSQDDCVSKER.[S]	Q6NYC1	JMJD6	Bifunctional arginine demethylase and lysyl-hydroxylase JMJD6 (EC 1.14.11.-) (Histone arginine demethylase JMJD6) (JmjC domain-containing protein 6) (Jumonji domain-containing protein 6) (Lysyl-hydroxylase JMJD6) (Peptide-lysine 5-dioxygenase JMJD6) (Phosphatidylserine receptor) (Protein PTDSR)	380	3.85676	0.315446
[R].SDTEHSTNEVGTLCHK.[T]	Q8N573	OXR1	Oxidation resistance protein 1	410	3.84942	0.375938
[R].LISETTSVCKPEQVAK.[Q]	Q06136	KDSR	3-ketodihydrosphingosine reductase (KDS reductase) (EC 1.1.1.102) (3-dehydrosphinganine reductase) (Follicular variant translocation protein 1) (FVT-1) (Short chain dehydrogenase/reductase family 35C member 1)	245	3.84458	0.408824
[K].NFSPSTNSVKECNR.[S]	Q86WP2	GPBP1	Vasculin (GC-rich promoter-binding protein 1) (Vascular wall-linked protein)	269	3.84311	0.369354
[R].LPLMECVQVTK.[D]	P08237	PFKM	ATP-dependent 6-phosphofructokinase, muscle type (ATP-PFK) (PFK-M) (EC 2.7.1.11) (6-phosphofructokinase type A) (Phosphofructo-1-kinase isozyme A) (PFK-A) (Phosphohexokinase)	351	3.83053	0.201449
[K].CEHDPHVLLAVAK.[L]	O94906	PRPF6	Pre-mRNA-processing factor 6 (Androgen receptor N-terminal domain-transactivating protein 1) (ANT-1) (PRP6 homolog) (U5 snRNP-associated 102 kDa protein) (U5-102 kDa protein)	837	3.82394	0.202456
[R].LDEEAGKTPSDTHNKDCSIAATGK.[R]	Q96GY3	LIN37	Protein lin-37 homolog (Antolefinin)	56	3.81968	0.043939
[-].MANEVIKCK.[A]	P11766	ADH5	Alcohol dehydrogenase class-3 (EC 1.1.1.1) (Alcohol dehydrogenase 5) (Alcohol dehydrogenase class chi chain) (Alcohol dehydrogenase class-III) (Glutathione-dependent formaldehyde dehydrogenase) (FALDH) (FDH) (GSH-FDH) (EC 1.1.1.-) (S-(hydroxymethyl)glutathione dehydrogenase) (EC 1.1.1.284)	8	3.81649	0.373097
[K].DGLKHTCVK.[F]	Q9BVV7	TIMM21	Mitochondrial import inner membrane translocase subunit Tim21 (TIM21-like protein, mitochondrial)	192	3.81508	0.375272
[-].MRPGGERPVEGGACNGR.[S]	Q8IYS1	PM20D2	Xaa-Arg dipeptidase (EC 3.4.13.4) (Beta-Ala-Lys dipeptidase)	14	3.80203	0.0217157
[K].VPADEVCGCPLVR.[D]	Q9P0U4	CXXC1	CXXC-type zinc finger protein 1 (CpG-binding protein) (PHD finger and CXXC domain-containing protein 1)	566	3.79788	0.380055
[R].EQHIAECMAK.[M]	Q8TAE8	GADD45GIP1	Growth arrest and DNA damage-inducible proteins-interacting protein 1 (39S ribosomal protein L59, mitochondrial) (MRP-L59) (CKII beta-associating protein) (CR6-interacting factor 1) (CRIF1) (Mitochondrial large ribosomal subunit protein mL64) (Papillomavirus L2-interacting nuclear protein 1) (PLINP) (PLINP-1) (p53-responsive gene 6 protein)	124	3.79618	0.0229031
[R].SLECVSHEVDSHYCPSCLENMPSAEAK.[L]	Q9UJW0	DCTN4	Dynactin subunit 4 (Dyn4) (Dynactin subunit p62)	41	3.79473	0.672003
[R].VFCSHCGNK.[T]	Q9ULX3	NOB1	RNA-binding protein NOB1 (EC 3.1.-.-) (Phosphorylation regulatory protein HP-10) (Protein ART-4)	285	3.78885	0.380393
[K].QLRDLCPSR.[G]	Q53EL6	PDCD4	Programmed cell death protein 4 (Neoplastic transformation inhibitor protein) (Nuclear antigen H731-like) (Protein 197/15a)	447	3.78854	0.206346
[K].GAVPTDKACESASHDNQSVR.[M]	Q8TBZ6	TRMT10A	tRNA methyltransferase 10 homolog A (EC 2.1.1.221) (RNA (guanine-9-)-methyltransferase domain-containing protein 2) (tRNA (guanine(9)-N(1))-methyltransferase TRMT10A)	285	3.78834	0.160083
[K].QCMMFSATLSK.[D]	O00148	DDX39A	ATP-dependent RNA helicase DDX39A (EC 3.6.4.13) (DEAD box protein 39) (Nuclear RNA helicase URH49)	223	3.78416	0.321862
[K].YIVTCVIMQK.[N]	P63172	DYNLT1	Dynein light chain Tctex-type 1 (Protein CW-1) (T-complex testis-specific protein 1 homolog)	67	3.78072	0.413728
[-].MAAVATCGSVAASTGSAVATASK.[S]	Q96EB1	ELP4	Elongator complex protein 4 (hELP4) (PAX6 neighbor gene protein)	7	3.77975	0.196151
[R].AGAVVAVPTDTLYGLACAASCSAALR.[A]	Q86U90	YRDC	YrdC domain-containing protein, mitochondrial (Dopamine receptor-interacting protein 3) (Ischemia/reperfusion-inducible protein homolog) (hIRIP)	99	3.77516	0.224146
[K].SSLQYSSPAPDGCGDQTLGDLLLTPTR.[I]	P22102	GART	Trifunctional purine biosynthetic protein adenosine-3 [Includes: Phosphoribosylamine--glycine ligase (EC 6.3.4.13) (Glycinamide ribonucleotide synthetase) (GARS) (Phosphoribosylglycinamide synthetase)	646	3.77359	0.673793
[K].NSASWALCR.[C]	O15344	MID1	E3 ubiquitin-protein ligase Midline-1 (EC 2.3.2.27) (Midin) (Putative transcription factor XPRF) (RING finger protein 59) (RING finger protein Midline-1) (RING-type E3 ubiquitin transferase Midline-1) (Tripartite motif-containing protein 18)	578	3.77107	0.194183
[R].CGALASR.[A]	Q7Z7A3	CTU1	Cytoplasmic tRNA 2-thiolation protein 1 (EC 2.7.7.-) (ATP-binding domain-containing protein 3) (Cancer-associated gene protein) (Cytoplasmic tRNA adenylyltransferase 1)	290	3.7682	0.378825
[K].AAHIFNEALVCHQIR.[Y]	O43795	MYO1B	Unconventional myosin-Ib (MYH-1c) (Myosin I alpha) (MMI-alpha) (MMIa)	613	3.76209	0.388081
[R].GTEAGQVGEPGIPTGEAGPSCSSASDKLPR.[V]	O15355	PPM1G	Protein phosphatase 1G (EC 3.1.3.16) (Protein phosphatase 1C) (Protein phosphatase 2C isoform gamma) (PP2C-gamma) (Protein phosphatase magnesium-dependent 1 gamma)	241	3.76097	0.282374
[R].ILAPCK.[L]	Q9Y6G5	COMMD10	COMM domain-containing protein 10	132	3.75893	0.229376
[R].LKECMDMLR.[L]	O94925	GLS	Glutaminase kidney isoform, mitochondrial (GLS) (EC 3.5.1.2) (K-glutaminase) (L-glutamine amidohydrolase) [Cleaved into: Glutaminase kidney isoform, mitochondrial 68 kDa chain	178	3.75885	0.197493
[R].GAAVCAYVR.[M]	Q9H553	ALG2	Alpha-1,3/1,6-mannosyltransferase ALG2 (EC 2.4.1.132) (EC 2.4.1.257) (Asparagine-linked glycosylation protein 2 homolog) (GDP-Man:Man(1)GlcNAc(2)-PP-Dol alpha-1,3-mannosyltransferase) (GDP-Man:Man(1)GlcNAc(2)-PP-dolichol mannosyltransferase) (GDP-Man:Man(2)GlcNAc(2)-PP-Dol alpha-1,6-mannosyltransferase)	89	3.75673	0.313423
[K].CGPITSTTR.[F]	Q86XL3	ANKLE2	Ankyrin repeat and LEM domain-containing protein 2 (LEM domain-containing protein 4)	91	3.75333	0.379883
[R].CGLEHER.[Q]	Q9Y3X0	CCDC9	Coiled-coil domain-containing protein 9	233	3.74808	0.194376
[R].SKTPSSPCPASK.[V]	Q9NQS7	INCENP	Inner centromere protein	483	3.74166	0.67651
[R].VAQVCK.[N]	Q9H2E6	SEMA6A	Semaphorin-6A (Semaphorin VIA) (Sema VIA) (Semaphorin-6A-1) (SEMA6A-1)	258	3.73581	0.197521
[K].SEETNTEIVECILKR.[G]	P46013	MKI67	Proliferation marker protein Ki-67 (Antigen identified by monoclonal antibody Ki-67) (Antigen KI-67) (Antigen Ki67)	903	3.73386	0.0976268
[R].LSLGCPVLDALLR.[G]	O43542	XRCC3	DNA repair protein XRCC3 (X-ray repair cross-complementing protein 3)	86	3.72535	0.239543
[R].FAEVECLAESHQHLSK.[E]	Q14839	CHD4	Chromodomain-helicase-DNA-binding protein 4 (CHD-4) (EC 3.6.4.12) (ATP-dependent helicase CHD4) (Mi-2 autoantigen 218 kDa protein) (Mi2-beta)	1827	3.72212	0.206216
[R].TFKEICAVSR.[I]	Q00403	GTF2B	Transcription initiation factor IIB (EC 2.3.1.48) (General transcription factor TFIIB) (S300-II)	181	3.72156	0.391121
[K].DSCGKGEMATGNGR.[R]	P61758	VBP1	Prefoldin subunit 3 (HIBBJ46) (von Hippel-Lindau-binding protein 1) (VBP-1) (VHL-binding protein 1)	8	3.718	0.0177723
[K].GGKKPWFLTNEVEECENYFSK.[T]	Q9BQG2	NUDT12	NAD-capped RNA hydrolase NUDT12 (DeNADding enzyme NUDT12) (EC 3.6.1.-) (NADH pyrophosphatase NUDT12) (EC 3.6.1.22) (Nucleoside diphosphate-linked moiety X motif 12) (Nudix motif 12)	117	3.71797	0.396114
[K].YMVKSCGKDGFHIR.[V]	P27635	RPL10	60S ribosomal protein L10 (Laminin receptor homolog) (Large ribosomal subunit protein uL16) (Protein QM) (Ribosomal protein L10) (Tumor suppressor QM)	80	3.71634	0.0429109
[R].NHIENQDECVLNVISHAR.[L]	Q9BZE1	MRPL37	39S ribosomal protein L37, mitochondrial (L37mt) (MRP-L37) (39S ribosomal protein L2, mitochondrial) (L2mt) (MRP-L2) (Mitochondrial large ribosomal subunit protein mL37)	153	3.71195	0.144519
[R].TEENKIQHNGNCQLNEENLSTKTEAV.[-]	Q8WXA9	SREK1	Splicing regulatory glutamine/lysine-rich protein 1 (Serine/arginine-rich-splicing regulatory protein 86) (SRrp86) (Splicing factor, arginine/serine-rich 12) (Splicing regulatory protein 508) (SRrp508)	494	3.71105	0.0611383
[R].LSAVCIADREEK.[G]	Q8IX18	DHX40	Probable ATP-dependent RNA helicase DHX40 (EC 3.6.4.13) (DEAH box protein 40) (Protein PAD)	33	3.70735	0.19787
[K].AWTPSCLR.[G]	Q5VVJ2	MYSM1	Deubiquitinase MYSM1 (2A-DUB) (EC 3.4.19.-) (Myb-like, SWIRM and MPN domain-containing protein 1)	200	3.70488	0.206562
[R].AFTELFQVACAKPPPLGLCDYPSSR.[A]	Q14166	TTLL12	Tubulin--tyrosine ligase-like protein 12 (Inactive tubulin--tyrosine ligase-like protein 12)	572	3.70475	0.504195
[R].NWEYICSHDKEK.[T]	Q5VTE6	ANGEL2	Protein angel homolog 2	139	3.70431	0.387242
[R].HISPTAPDTLGCYPFYK.[T]	P49005	POLD2	DNA polymerase delta subunit 2 (DNA polymerase delta subunit p50)	384	3.70405	0.67973
[K].VTEQCFNTLER.[S]	Q9NVR2	INTS10	Integrator complex subunit 10 (Int10)	122	3.69838	0.393049
[R].LSGSSLCSGSWVSADGFLR.[R]	O75400	PRPF40A	Pre-mRNA-processing factor 40 homolog A (Fas ligand-associated factor 1) (Formin-binding protein 11) (Formin-binding protein 3) (Huntingtin yeast partner A) (Huntingtin-interacting protein 10) (HIP-10) (Huntingtin-interacting protein A) (Renal carcinoma antigen NY-REN-6)	39	3.69688	0.331108
[K].LGNSCEFR.[L]	P55265	ADAR	Double-stranded RNA-specific adenosine deaminase (DRADA) (EC 3.5.4.37) (136 kDa double-stranded RNA-binding protein) (p136) (Interferon-inducible protein 4) (IFI-4) (K88DSRBP)	630	3.69035	0.203598
[R].FRHGYCK.[G]	Q9BRS2	RIOK1	Serine/threonine-protein kinase RIO1 (EC 2.7.11.1) (EC 3.6.3.-) (RIO kinase 1)	235	3.68253	0.200122
[R].KLECLPPEPSPDDPESVK.[I]	Q96CS3	FAF2	FAS-associated factor 2 (Protein ETEA) (UBX domain-containing protein 3B) (UBX domain-containing protein 8)	349	3.67837	0.397876
[K].FHQCVR.[L]	Q9BXS5	AP1M1	AP-1 complex subunit mu-1 (AP-mu chain family member mu1A) (Adaptor protein complex AP-1 subunit mu-1) (Adaptor-related protein complex 1 subunit mu-1) (Clathrin assembly protein complex 1 mu-1 medium chain 1) (Clathrin coat assembly protein AP47) (Clathrin coat-associated protein AP47) (Golgi adaptor HA1/AP1 adaptin mu-1 subunit) (Mu-adaptin 1) (Mu1A-adaptin)	241	3.67544	0.334581
[K].NQLCDLETK.[L]	P26358	DNMT1	DNA (cytosine-5)-methyltransferase 1 (Dnmt1) (EC 2.1.1.37) (CXXC-type zinc finger protein 9) (DNA methyltransferase HsaI) (DNA MTase HsaI) (M.HsaI) (MCMT)	62	3.67512	0.222439
[R].WCPGVR.[M]	Q9NW64	RBM22	Pre-mRNA-splicing factor RBM22 (RNA-binding motif protein 22) (Zinc finger CCCH domain-containing protein 16)	58	3.67297	0.209748
[R].SAESCATWK.[V]	Q86Y07	VRK2	Serine/threonine-protein kinase VRK2 (EC 2.7.11.1) (Vaccinia-related kinase 2)	373	3.66478	0.409475
[R].QQCAFIQFATR.[Q]	Q9NW64	RBM22	Pre-mRNA-splicing factor RBM22 (RNA-binding motif protein 22) (Zinc finger CCCH domain-containing protein 16)	269	3.65678	0.409614
[K].IYLGQLECFSLGNLDAK.[R]	O60547	GMDS	GDP-mannose 4,6 dehydratase (EC 4.2.1.47) (GDP-D-mannose dehydratase) (GMD)	237	3.65576	0.400669
[K].LCVQNSHQEAR.[N]	Q9H0L4	CSTF2T	Cleavage stimulation factor subunit 2 tau variant (CF-1 64 kDa subunit tau variant) (Cleavage stimulation factor 64 kDa subunit tau variant) (CSTF 64 kDa subunit tau variant) (TauCstF-64)	150	3.65575	0.205629
[R].TVAISDAAQLPHDYCTTPGGTLFSTTPGGTR.[I]	Q13542	EIF4EBP2	Eukaryotic translation initiation factor 4E-binding protein 2 (4E-BP2) (eIF4E-binding protein 2)	35	3.65411	0.397597
[R].YLWLKDCK.[I]	P42166	TMPO	Lamina-associated polypeptide 2, isoform alpha (Thymopoietin isoform alpha) (TP alpha) (Thymopoietin-related peptide isoform alpha) (TPRP isoform alpha) [Cleaved into: Thymopoietin (TP) (Splenin)	658	3.65318	0.395924
[K].CHEIER.[H]	Q9BXJ9	NAA15	N-alpha-acetyltransferase 15, NatA auxiliary subunit (Gastric cancer antigen Ga19) (N-terminal acetyltransferase) (NMDA receptor-regulated protein 1) (Protein tubedown-1) (Tbdn100)	508	3.64635	0.392971
[R].HAACPVLVGNK.[W]	P13674	P4HA1	Prolyl 4-hydroxylase subunit alpha-1 (4-PH alpha-1) (EC 1.14.11.2) (Procollagen-proline,2-oxoglutarate-4-dioxygenase subunit alpha-1)	503	3.64473	0.241721
[K].TCIQEFTAHR.[K]	O43815	STRN	Striatin	740	3.64049	0.213702
[K].CVELGAYGQAVR.[Y]	Q9UID3	VPS51	Vacuolar protein sorting-associated protein 51 homolog (Another new gene 2 protein) (Protein fat-free homolog)	190	3.6397	0.242085
[K].RVPCAYDKTALALEVGDIVK.[V]	P46109	CRKL	Crk-like protein	249	3.63626	0.00232638
[R].KIGHACELR.[E]	O94768	STK17B	Serine/threonine-protein kinase 17B (EC 2.7.11.1) (DAP kinase-related apoptosis-inducing protein kinase 2)	190	3.6262	0.210142
[R].GLGDCLVKIYK.[S]	P05141	SLC25A5	ADP/ATP translocase 2 (ADP,ATP carrier protein 2) (ADP,ATP carrier protein, fibroblast isoform) (Adenine nucleotide translocator 2) (ANT 2) (Solute carrier family 25 member 5) [Cleaved into: ADP/ATP translocase 2, N-terminally processed]	160	3.62556	0.205957
[R].DLIGCLQK.[L]	Q9Y3T9	NOC2L	Nucleolar complex protein 2 homolog (Protein NOC2 homolog) (NOC2-like protein) (Novel INHAT repressor)	218	3.62553	0.211501
[R].ATVECVKDQFGFINYEVGDSKK.[L]	O75534	CSDE1	Cold shock domain-containing protein E1 (N-ras upstream gene protein) (Protein UNR)	680	3.6219	0.11934
[K].AVGQGCVEIGSQR.[Y]	P06400	RB1	Retinoblastoma-associated protein (p105-Rb) (p110-RB1) (pRb) (Rb) (pp110)	438	3.62085	0.243345
[K].MILGNKCDVNDKR.[Q]	P61006	RAB8A	Ras-related protein Rab-8A (Oncogene c-mel)	123	3.61406	0.222999
[K].FVLSGANIMCPGLTSPGAK.[L]	Q9ULC4	MCTS1	Malignant T-cell-amplified sequence 1 (MCT-1) (Multiple copies T-cell malignancies)	113	3.61344	0.364694
[R].FWQAHSGICTR.[T]	Q9BVC4	MLST8	Target of rapamycin complex subunit LST8 (TORC subunit LST8) (G protein beta subunit-like) (Gable) (Protein GbetaL) (Mammalian lethal with SEC13 protein 8) (mLST8)	34	3.61327	0.209592
[R].SHYNINCNSTR.[T]	Q9NSV4	DIAPH3	Protein diaphanous homolog 3 (Diaphanous-related formin-3) (DRF3) (MDia2)	1125	3.61317	0.214442
[K].TPPSSNSCTASSSSFSSSGSSMSSSQNQHGSSK.[G]	Q15648	MED1	Mediator of RNA polymerase II transcription subunit 1 (Activator-recruited cofactor 205 kDa component) (ARC205) (Mediator complex subunit 1) (Peroxisome proliferator-activated receptor-binding protein) (PBP) (PPAR-binding protein) (Thyroid hormone receptor-associated protein complex 220 kDa component) (Trap220) (Thyroid receptor-interacting protein 2) (TR-interacting protein 2) (TRIP-2) (Vitamin …	1266	3.61109	0.687792
[-].MAMNYNAKDEVDGGPPCAPGGTAK.[T]	Q9NV96	TMEM30A	Cell cycle control protein 50A (P4-ATPase flippase complex beta subunit TMEM30A) (Transmembrane protein 30A)	17	3.60555	0.688277
[K].MLGNPSRLPAKCPGK.[G]	Q14318	FKBP8	Peptidyl-prolyl cis-trans isomerase FKBP8 (PPIase FKBP8) (EC 5.2.1.8) (38 kDa FK506-binding protein) (38 kDa FKBP) (FKBP-38) (hFKBP38) (FK506-binding protein 8) (FKBP-8) (FKBPR38) (Rotamase)	378	3.60554	0.242741
[K].VVAPTISSPVCQEQLVEAGR.[L]	Q9Y490	TLN1	Talin-1	732	3.59999	0.514903
[R].MTGGGFGGCTVTLLEASAAPHAMR.[H]	P51570	GALK1	Galactokinase (EC 2.7.1.6) (Galactose kinase)	351	3.59656	0.240475
[-].MATKIDKEACR.[A]	Q14019	COTL1	Coactosin-like protein	10	3.58376	0.40174
[R].TCLGPK.[S]	P49368	CCT3	T-complex protein 1 subunit gamma (TCP-1-gamma) (CCT-gamma) (hTRiC5)	40	3.57739	0.407065
[K].KGAGNPQASTLALQSNITQCLLGQPWPLNEAQVQASVVK.[V]	Q13428	TCOF1	Treacle protein (Treacher Collins syndrome protein)	1298	3.56651	0.69171
[R].CGQGASLTVVK.[Q]	Q96C92	ENTR1	Endosome-associated-trafficking regulator 1 (Antigen NY-CO-3) (Serologically defined colon cancer antigen 3)	371	3.55989	0.518242
[K].FLCYLSQAGFR.[V]	Q7Z2T5	TRMT1L	TRMT1-like protein (EC 2.1.1.-)	656	3.55762	0.410881
[R].CTLSANLVASGELMSSK.[K]	O75643	SNRNP200	U5 small nuclear ribonucleoprotein 200 kDa helicase (EC 3.6.4.13) (Activating signal cointegrator 1 complex subunit 3-like 1) (BRR2 homolog) (U5 snRNP-specific 200 kDa protein) (U5-200KD)	238	3.55583	0.404819
[K].TIPCFNPNTLLPDPLLR.[D]	P35219	CA8	Carbonic anhydrase-related protein (CARP) (Carbonic anhydrase VIII) (CA-VIII)	200	3.54851	0.0759819
[K].VQRPCTSTPMIDSFVR.[L]	Q14694	USP10	Ubiquitin carboxyl-terminal hydrolase 10 (EC 3.4.19.12) (Deubiquitinating enzyme 10) (Ubiquitin thioesterase 10) (Ubiquitin-specific-processing protease 10)	456	3.54401	0.693701
[R].QCSDLLSQAQYHVAR.[A]	Q6PD62	CTR9	RNA polymerase-associated protein CTR9 homolog (SH2 domain-binding protein 1)	817	3.54276	0.424626
[K].CLKDEDPYVR.[K]	Q10567	AP1B1	AP-1 complex subunit beta-1 (Adaptor protein complex AP-1 subunit beta-1) (Adaptor-related protein complex 1 subunit beta-1) (Beta-1-adaptin) (Beta-adaptin 1) (Clathrin assembly protein complex 1 beta large chain) (Golgi adaptor HA1/AP1 adaptin beta subunit)	129	3.53509	0.229202
[R].LSVAGNCR.[M]	P28331	NDUFS1	NADH-ubiquinone oxidoreductase 75 kDa subunit, mitochondrial (EC 7.1.1.2) (Complex I-75kD) (CI-75kD)	75	3.53172	0.425398
[K].KAKECMAGTSGSEEVK.[V]	Q86UP2	KTN1	Kinectin (CG-1 antigen) (Kinesin receptor)	1105	3.53057	0.131472
[K].ALQFLQIDSCR.[L]	Q7L5Y1	ENOSF1	Mitochondrial enolase superfamily member 1 (EC 4.2.1.68) (Antisense RNA to thymidylate synthase) (rTS) (L-fuconate dehydratase)	330	3.52551	0.514645
[K].HFVLDECDKMLEQLDMRR.[D]	O00148	DDX39A	ATP-dependent RNA helicase DDX39A (EC 3.6.4.13) (DEAD box protein 39) (Nuclear RNA helicase URH49)	197	3.52283	0.0906543
[K].CASQSGMTAYGTR.[R]	Q99439	CNN2	Calponin-2 (Calponin H2, smooth muscle) (Neutral calponin)	175	3.51895	0.0591127
[K].GMGLSMGTMICGWDK.[R]	P28074	PSMB5	Proteasome subunit beta type-5 (EC 3.4.25.1) (Macropain epsilon chain) (Multicatalytic endopeptidase complex epsilon chain) (Proteasome chain 6) (Proteasome epsilon chain) (Proteasome subunit MB1) (Proteasome subunit X)	161	3.51496	0.410813
[R].NLTGDVCAVMR.[V]	Q92922	SMARCC1	SWI/SNF complex subunit SMARCC1 (BRG1-associated factor 155) (BAF155) (SWI/SNF complex 155 kDa subunit) (SWI/SNF-related matrix-associated actin-dependent regulator of chromatin subfamily C member 1)	520	3.50454	0.22552
[K].GADIDALCVAPR.[H]	Q9BWT3	PAPOLG	Poly(A) polymerase gamma (PAP-gamma) (EC 2.7.7.19) (Neo-poly(A) polymerase) (Neo-PAP) (Polynucleotide adenylyltransferase gamma) (SRP RNA 3'-adenylating enzyme) (Signal recognition particle RNA-adenylating enzyme) (SRP RNA-adenylating enzyme)	117	3.5038	0.411334
[K].QVAASTAQLLVACK.[V]	Q9Y490	TLN1	Talin-1	2442	3.49432	0.445969
[R].CLMALK.[V]	Q04637	EIF4G1	Eukaryotic translation initiation factor 4 gamma 1 (eIF-4-gamma 1) (eIF-4G 1) (eIF-4G1) (p220)	821	3.48061	0.442038
[K].CISHLHR.[T]	Q14151	SAFB2	Scaffold attachment factor B2 (SAF-B2)	464	3.47497	0.229092
[K].CLVPEVTFR.[A]	Q96F86	EDC3	Enhancer of mRNA-decapping protein 3 (LSM16 homolog) (YjeF N-terminal domain-containing protein 2) (YjeF_N2) (hYjeF_N2) (YjeF domain-containing protein 1)	47	3.4713	0.52588
[K].GITEECLKQPSLEQK.[E]	Q9UKV3	ACIN1	Apoptotic chromatin condensation inducer in the nucleus (Acinus)	546	3.46347	0.068479
[R].ACILCVHPR.[T]	Q14690	PDCD11	Protein RRP5 homolog (NF-kappa-B-binding protein) (NFBP) (Programmed cell death protein 11)	330	3.45954	0.250422
[R].AASKCQMMEER.[A]	Q96T51	RUFY1	RUN and FYVE domain-containing protein 1 (FYVE-finger protein EIP1) (La-binding protein 1) (Rab4-interacting protein) (Zinc finger FYVE domain-containing protein 12)	107	3.45797	0.116491
[K].MNLYSLCK.[K]	Q8TDX7	NEK7	Serine/threonine-protein kinase Nek7 (EC 2.7.11.1) (Never in mitosis A-related kinase 7) (NimA-related protein kinase 7)	247	3.45678	0.43277
[R].TTACQHVFCRK.[C]	Q8WVD3	RNF138	E3 ubiquitin-protein ligase RNF138 (EC 2.3.2.27) (Nemo-like kinase-associated RING finger protein) (NLK-associated RING finger protein) (hNARF) (RING finger protein 138) (RING-type E3 ubiquitin transferase RNF138)	34	3.45616	0.419519
[R].IYERPSTTCSKPQR.[V]	Q9BVA0	KATNB1	Katanin p80 WD40 repeat-containing subunit B1 (Katanin p80 subunit B1) (p80 katanin)	344	3.45518	0.26301
[R].LAYCQSEELRR.[W]	P49643	PRIM2	DNA primase large subunit (DNA primase 58 kDa subunit) (p58)	111	3.4548	0.238711
[K].LEAGTVTKCNFTGDGK.[T]	Q7Z6K5	ARPIN	Arpin (Arp2/3 inhibition protein)	183	3.45435	0.0994218
[K].SLEICHPQER.[N]	Q9Y305	ACOT9	Acyl-coenzyme A thioesterase 9, mitochondrial (Acyl-CoA thioesterase 9) (EC 3.1.2.-) (Acyl-CoA thioester hydrolase 9)	299	3.44966	0.102025
[K].CENKHIANYISGIQTIGHR.[V]	Q15393	SF3B3	Splicing factor 3B subunit 3 (Pre-mRNA-splicing factor SF3b 130 kDa subunit) (SF3b130) (STAF130) (Spliceosome-associated protein 130) (SAP 130)	981	3.443	0.229081
[R].QVMVVPVGPTCDEYAQK.[V]	P26639	TARS1	Threonine--tRNA ligase 1, cytoplasmic (EC 6.1.1.3) (Threonyl-tRNA synthetase) (ThrRS) (Threonyl-tRNA synthetase 1)	630	3.44271	0.452346
[K].CIRPSVLGPLKR.[K]	Q7Z309	PABIR2	PABIR family member 2	155	3.43657	0.288061
[R].EKESACALSGADEQPPFHPEPR.[K]	P17509	HOXB6	Homeobox protein Hox-B6 (Homeobox protein Hox-2.2) (Homeobox protein Hox-2B) (Homeobox protein Hu-2)	88	3.43511	0.703458
[K].CSSCEPFPDGATNNLSR.[S]	O95999	BCL10	B-cell lymphoma/leukemia 10 (B-cell CLL/lymphoma 10) (Bcl-10) (CARD-containing molecule enhancing NF-kappa-B) (CARD-like apoptotic protein) (hCLAP) (CED-3/ICH-1 prodomain homologous E10-like regulator) (CIPER) (Cellular homolog of vCARMEN) (cCARMEN) (Cellular-E10) (c-E10) (Mammalian CARD-containing adapter molecule E10) (mE10)	119	3.43427	0.454201
[K].CIQSILKEEGEHIR.[E]	Q99567	NUP88	Nuclear pore complex protein Nup88 (88 kDa nucleoporin) (Nucleoporin Nup88)	713	3.43351	0.38425
[R].CQQPIGTK.[S]	Q14192	FHL2	Four and a half LIM domains protein 2 (FHL-2) (LIM domain protein DRAL) (Skeletal muscle LIM-protein 3) (SLIM-3)	132	3.43176	0.451401
[K].GHFECPPYNSSTIR.[S]	Q9UK59	DBR1	Lariat debranching enzyme (EC 3.1.-.-)	139	3.42546	0.236621
[R].NACIECSVNQNSIR.[N]	Q9UBB4	ATXN10	Ataxin-10 (Brain protein E46 homolog) (Spinocerebellar ataxia type 10 protein)	92	3.42546	0.236621
[R].TTVEDFCMK.[I]	Q9Y295	DRG1	Developmentally-regulated GTP-binding protein 1 (DRG-1) (Neural precursor cell expressed developmentally down-regulated protein 3) (NEDD-3) (Translation factor GTPase DRG1) (TRAFAC GTPase DRG1) (EC 3.6.5.-)	322	3.41846	0.454785
[K].DKEEIVICDR.[A]	Q9NRR5	UBQLN4	Ubiquilin-4 (Ataxin-1 interacting ubiquitin-like protein) (A1Up) (Ataxin-1 ubiquitin-like-interacting protein A1U) (Connexin43-interacting protein of 75 kDa) (CIP75)	29	3.41691	0.0625916
[K].TCSLFMR.[N]	Q9BXP5	SRRT	Serrate RNA effector molecule homolog (Arsenite-resistance protein 2)	421	3.4071	0.436111
[R].VCEVCSAYLGLHDNDRR.[L]	Q9Y383	LUC7L2	Putative RNA-binding protein Luc7-like 2	193	3.39847	0.241337
[R].EVKPEETTCSEHCLQK.[Y]	Q9Y5J7	TIMM9	Mitochondrial import inner membrane translocase subunit Tim9	48	3.39822	0.24017
[K].CGGTLEER.[A]	Q12874	SF3A3	Splicing factor 3A subunit 3 (SF3a60) (Spliceosome-associated protein 61) (SAP 61)	274	3.39676	0.241455
[R].SEVCFGK.[E]	Q9BVP2	GNL3	Guanine nucleotide-binding protein-like 3 (E2-induced gene 3 protein) (Novel nucleolar protein 47) (NNP47) (Nucleolar GTP-binding protein 3) (Nucleostemin)	234	3.39606	0.12692
[K].AFSCSSSIR.[KIV]	Q8N972	ZNF709	Zinc finger protein 709	543	3.39351	0.234558
[R].KALIPCKR.[L]	Q9UM22	EPDR1	Mammalian ependymin-related protein 1 (MERP-1) (Upregulated in colorectal cancer gene 1 protein)	88	3.38921	0.243128
[R].WDDDVVFKNCAK.[G]	Q9P013	CWC15	Spliceosome-associated protein CWC15 homolog	197	3.38891	0.135726
[K].GIYAVGDVCGK.[A]	P00390	GSR	Glutathione reductase, mitochondrial (GR) (GRase) (EC 1.8.1.7)	377	3.38795	0.245387
[K].VAQATCKL.[-]	P35914	HMGCL	Hydroxymethylglutaryl-CoA lyase, mitochondrial (HL) (HMG-CoA lyase) (EC 4.1.3.4) (3-hydroxy-3-methylglutarate-CoA lyase)	323	3.38038	0.0748947
[R].LAQEVLGCQAK.[L]	Q5BKX5	C19orf54	UPF0692 protein C19orf54	186	3.37832	0.252821
[R].IAGLCNR.[A]	P50993	ATP1A2	Sodium/potassium-transporting ATPase subunit alpha-2 (Na(+)/K(+) ATPase alpha-2 subunit) (EC 7.2.2.13) (Sodium pump subunit alpha-2)	426	3.37451	0.238369
[R].CLVGPR.[A]	Q9H425	C1orf198	Uncharacterized protein C1orf198	73	3.37408	0.253389
[K].CIYFEAK.[K]	Q8TDN6	BRIX1	Ribosome biogenesis protein BRX1 homolog (Brix domain-containing protein 2)	115	3.37362	0.250786
[R].DKPLKDVIIADCGK.[I]	P23284	PPIB	Peptidyl-prolyl cis-trans isomerase B (PPIase B) (EC 5.2.1.8) (CYP-S1) (Cyclophilin B) (Rotamase B) (S-cyclophilin) (SCYLP)	202	3.37232	0.464184
[K].CQNMLR.[S]	Q29RF7	PDS5A	Sister chromatid cohesion protein PDS5 homolog A (Cell proliferation-inducing gene 54 protein) (Sister chromatid cohesion protein 112) (SCC-112)	508	3.36968	0.239612
[R].FMQNNCVPKK.[M]	P14635	CCNB1	G2/mitotic-specific cyclin-B1	238	3.36266	0.252162
[K].GVLLYGPPGCGK.[T]	Q8NBU5	ATAD1	Outer mitochondrial transmembrane helix translocase (EC 7.4.2.-) (ATPase family AAA domain-containing protein 1) (hATAD1) (Thorase)	137	3.35737	0.438965
[R].FGPIKCIR.[T]	Q8WTS6	SETD7	Histone-lysine N-methyltransferase SETD7 (EC 2.1.1.364) (Histone H3-K4 methyltransferase SETD7) (H3-K4-HMTase SETD7) (Lysine N-methyltransferase 7) (SET domain-containing protein 7) (SET7/9)	318	3.34739	0.458796
[K].EMAINDCSK.[A]	Q99614	TTC1	Tetratricopeptide repeat protein 1 (TPR repeat protein 1)	178	3.34635	0.438332
[R].YIMAGFPVCPK.[L]	Q6L8Q7	PDE12	2',5'-phosphodiesterase 12 (2'-PDE) (2-PDE) (EC 3.1.4.-) (Mitochondrial deadenylase) (EC 3.1.13.4)	180	3.3324	0.483127
[R].DCPVPLPGDGDLLVR.[N]	Q8N4Q0	ZADH2	Prostaglandin reductase 3 (PRG-3) (EC 1.3.1.48) (Zinc-binding alcohol dehydrogenase domain-containing protein 2)	55	3.32645	0.539191
[K].KCPSTHSEELHDCIQK.[T]	P48507	GCLM	Glutamate--cysteine ligase regulatory subunit (GCS light chain) (Gamma-ECS regulatory subunit) (Gamma-glutamylcysteine synthetase regulatory subunit) (Glutamate--cysteine ligase modifier subunit)	35	3.32642	0.0276033
[R].QDDKVVCPR.[T]	Q7L5Y9	MAEA	E3 ubiquitin-protein transferase MAEA (EC 2.3.2.27) (Cell proliferation-inducing gene 5 protein) (Erythroblast macrophage protein) (Human lung cancer oncogene 10 protein) (HLC-10) (Macrophage erythroblast attacher) (P44EMLP)	378	3.3231	0.462138
[K].QLRPACAQALTR.[I]	Q8IXI1	RHOT2	Mitochondrial Rho GTPase 2 (MIRO-2) (hMiro-2) (EC 3.6.5.-) (Ras homolog gene family member T2)	185	3.32168	0.280858
[K].CGFCHVGEEENEAR.[G]	Q8IWS0	PHF6	PHD finger protein 6 (PHD-like zinc finger protein)	212	3.32105	0.440962
[R].NAASTLTERPCYNR.[R]	Q6AI12	ANKRD40	Ankyrin repeat domain-containing protein 40	358	3.31978	0.116673
[R].MTEEPLMCAYCVTEPGAGSDVAGIK.[T]	P11310	ACADM	Medium-chain specific acyl-CoA dehydrogenase, mitochondrial (MCAD) (EC 1.3.8.7) (Medium chain acyl-CoA dehydrogenase) (MCADH)	156	3.31785	0.313483
[-].MGDVKNFLYAWCGK.[R]	Q08211	DHX9	ATP-dependent RNA helicase A (EC 3.6.4.13) (DEAH box protein 9) (DExH-box helicase 9) (Leukophysin) (LKP) (Nuclear DNA helicase II) (NDH II) (RNA helicase A)	12	3.31745	0.540053
[K].SGCTSLTPGPNCDR.[F]	Q9NXR7	BABAM2	BRISC and BRCA1-A complex member 2 (BRCA1-A complex subunit BRE) (BRCA1/BRCA2-containing complex subunit 45) (Brain and reproductive organ-expressed protein)	44	3.31607	0.254745
[R].VAAASGHCGAFSGSDSSR.[T]	Q9NZB2	FAM120A	Constitutive coactivator of PPAR-gamma-like protein 1 (Oxidative stress-associated Src activator) (Protein FAM120A)	919	3.31478	0.254573
[R].DRTQEFLSACK.[S]	Q13190	STX5	Syntaxin-5	68	3.30917	0.248704
[K].SSSLNSGNYLNPACR.[N]	Q9UQR0	SCML2	Sex comb on midleg-like protein 2	559	3.29821	0.26281
[-].MRDADADAGGGADGGDGRGGHSCR.[G]	Q14657	LAGE3	EKC/KEOPS complex subunit LAGE3 (L antigen family member 3) (Protein ESO-3) (Protein ITBA2)	23	3.29191	0.196169
[K].KCGAETQHEGLELR.[V]	Q9HCU5	PREB	Prolactin regulatory element-binding protein (Mammalian guanine nucleotide exchange factor mSec12)	128	3.29175	0.298567
[K].KEECPAVR.[L]	P07237	P4HB	Protein disulfide-isomerase (PDI) (EC 5.3.4.1) (Cellular thyroid hormone-binding protein) (Prolyl 4-hydroxylase subunit beta) (p55)	312	3.28908	0.302665
[R].AAGTCGVLLR.[K]	Q5T653	MRPL2	39S ribosomal protein L2, mitochondrial (L2mt) (MRP-L2) (Mitochondrial large ribosomal subunit protein uL2m)	213	3.28788	0.0761125
[K].IFYQTCR.[A]	O14976	GAK	Cyclin-G-associated kinase (EC 2.7.11.1)	156	3.27749	0.256951
[K].CAAGLAELAAR.[K]	Q13098	GPS1	COP9 signalosome complex subunit 1 (SGN1) (Signalosome subunit 1) (G protein pathway suppressor 1) (GPS-1) (JAB1-containing signalosome subunit 1) (Protein MFH)	251	3.27417	0.264607
[R].SKTGSLQLICK.[S]	Q96JP5	ZFP91	E3 ubiquitin-protein ligase ZFP91 (EC 2.3.2.27) (RING-type E3 ubiquitin transferase ZFP91) (Zinc finger protein 757) (Zinc finger protein 91 homolog) (Zfp-91)	182	3.27368	0.261546
[K].YVVLCESPQDKR.[T]	Q8TC07	TBC1D15	TBC1 domain family member 15 (GTPase-activating protein RAB7) (GAP for RAB7) (Rab7-GAP)	184	3.27096	0.257572
[K].VKCPVFVVR.[W]	Q9C0J8	WDR33	pre-mRNA 3' end processing protein WDR33 (WD repeat-containing protein 33) (WD repeat-containing protein of 146 kDa)	120	3.26974	0.475492
[R].CLEEGKLVNK.[C]	P51970	NDUFA8	NADH dehydrogenase [ubiquinone] 1 alpha subcomplex subunit 8 (Complex I-19kD) (CI-19kD) (Complex I-PGIV) (CI-PGIV) (NADH-ubiquinone oxidoreductase 19 kDa subunit)	56	3.26859	0.0519165
[K].SGCIVNNLAEFTVDPK.[D]	O75369	FLNB	Filamin-B (FLN-B) (ABP-278) (ABP-280 homolog) (Actin-binding-like protein) (Beta-filamin) (Filamin homolog 1) (Fh1) (Filamin-3) (Thyroid autoantigen) (Truncated actin-binding protein) (Truncated ABP)	660	3.26397	0.268284
[K].ASHNNTQIQVVSASNEPLAFASCGTEGFR.[N]	P82912	MRPS11	28S ribosomal protein S11, mitochondrial (MRP-S11) (S11mt) (Cervical cancer proto-oncogene 2 protein) (HCC-2) (Mitochondrial small ribosomal subunit protein uS11m)	112	3.26158	0.117372
[K].EAEHHCLLHSPIPVNCPIR.[L]	Q9NUJ1	ABHD10	Palmitoyl-protein thioesterase ABHD10, mitochondrial (EC 3.1.2.22) (Acyl-protein thioesterase ABHD10) (Alpha/beta hydrolase domain-containing protein 10) (Abhydrolase domain-containing protein 10) (Mycophenolic acid acyl-glucuronide esterase, mitochondrial) (EC 3.1.1.93)	239	3.25699	0.546298
[K].TTQFSCTLGEKFEETTADGRK.[T]	Q01469	FABP5	Fatty acid-binding protein 5 (Epidermal-type fatty acid-binding protein) (E-FABP) (Fatty acid-binding protein, epidermal) (Psoriasis-associated fatty acid-binding protein homolog) (PA-FABP)	67	3.24965	0.451358
[R].KAAQHGVCSVLK.[G]	Q5JTH9	RRP12	RRP12-like protein	261	3.24619	0.26225
[K].LLCGGER.[F]	P30837	ALDH1B1	Aldehyde dehydrogenase X, mitochondrial (EC 1.2.1.3) (Aldehyde dehydrogenase 5) (Aldehyde dehydrogenase family 1 member B1)	386	3.24404	0.258043
[K].GKINSITVDNCKK.[L]	Q01518	CAP1	Adenylyl cyclase-associated protein 1 (CAP 1)	375	3.24304	0.0735145
[K].GQFFCGNKYCDKK.[E]	Q70Z53	FRA10AC1	Protein FRA10AC1	180	3.23357	0.449348
[K].AGKPPCGATKR.[S]	Q9BY42	RTF2	Replication termination factor 2 (RTF2) (Replication termination factor 2 domain-containing protein 1)	262	3.23086	0.300992
[R].YFTTVCVR.[L]	Q14C86	GAPVD1	GTPase-activating protein and VPS9 domain-containing protein 1 (GAPex-5) (Rab5-activating protein 6)	1253	3.2181	0.459705
[K].HDDSSDNFCEADDIQSPEAEYVDLLLNPER.[Y]	Q96HE7	ERO1A	ERO1-like protein alpha (ERO1-L) (ERO1-L-alpha) (EC 1.8.4.-) (Endoplasmic oxidoreductin-1-like protein) (Endoplasmic reticulum oxidoreductase alpha) (Oxidoreductin-1-L-alpha)	166	3.21198	0.722973
[R].ACAVEVK.[R]	Q8WX92	NELFB	Negative elongation factor B (NELF-B) (Cofactor of BRCA1)	141	3.21062	0.233006
[K].YKWCEYGLTFTEK.[W]	P45880	VDAC2	Voltage-dependent anion-selective channel protein 2 (VDAC-2) (hVDAC2) (Outer mitochondrial membrane protein porin 2)	76	3.21033	0.259728
[R].LLSSSLTADCSLR.[S]	Q147X3	NAA30	N-alpha-acetyltransferase 30 (EC 2.3.1.256) (N-acetyltransferase 12) (N-acetyltransferase MAK3 homolog) (NatC catalytic subunit)	195	3.20762	0.0656762
[R].HGELWCAVSK.[D]	O94906	PRPF6	Pre-mRNA-processing factor 6 (Androgen receptor N-terminal domain-transactivating protein 1) (ANT-1) (PRP6 homolog) (U5 snRNP-associated 102 kDa protein) (U5-102 kDa protein)	913	3.20686	0.551011
[K].QNAQCLHGDIAQSQR.[E]	Q9BQ39	DDX50	ATP-dependent RNA helicase DDX50 (EC 3.6.4.13) (DEAD box protein 50) (Gu-beta) (Nucleolar protein Gu2)	417	3.2035	0.264769
[R].TREEECHFYAGGQVYPGEASR.[V]	Q13162	PRDX4	Peroxiredoxin-4 (EC 1.11.1.24) (Antioxidant enzyme AOE372) (AOE37-2) (Peroxiredoxin IV) (Prx-IV) (Thioredoxin peroxidase AO372) (Thioredoxin-dependent peroxide reductase A0372) (Thioredoxin-dependent peroxiredoxin 4)	51	3.19549	0.145189
[R].AATMSAVEAATCR.[A]	Q53H96	PYCR3	Pyrroline-5-carboxylate reductase 3 (P5C reductase 3) (P5CR 3) (EC 1.5.1.2) (Pyrroline-5-carboxylate reductase-like protein)	266	3.19231	0.270815
[R].LNPQCIPYTLQNHYYR.[N]	O95453	PARN	Poly(A)-specific ribonuclease PARN (EC 3.1.13.4) (Deadenylating nuclease) (Deadenylation nuclease) (Polyadenylate-specific ribonuclease)	543	3.18982	0.464924
[K].DVSCPIR.[Q]	Q15022	SUZ12	Polycomb protein SUZ12 (Chromatin precipitated E2F target 9 protein) (ChET 9 protein) (Joined to JAZF1 protein) (Suppressor of zeste 12 protein homolog)	201	3.18454	0.247531
[R].CNLACTPPR.[H]	P46379	BAG6	Large proline-rich protein BAG6 (BAG family molecular chaperone regulator 6) (BCL2-associated athanogene 6) (BAG-6) (HLA-B-associated transcript 3) (Protein G3) (Protein Scythe)	349	3.18175	0.334
[R].EKLMHLFTSGDCK.[A]	Q8WXD5	GEMIN6	Gem-associated protein 6 (Gemin-6) (SIP2)	91	3.17647	0.0733146
[K].HLSSCAAPAPLTSAER.[E]	Q6IBS0	TWF2	Twinfilin-2 (A6-related protein) (hA6RP) (Protein tyrosine kinase 9-like) (Twinfilin-1-like protein)	141	3.17389	0.316425
[K].KNVFVEFYAPWCGHCK.[Q]	P07237	P4HB	Protein disulfide-isomerase (PDI) (EC 5.3.4.1) (Cellular thyroid hormone-binding protein) (Prolyl 4-hydroxylase subunit beta) (p55)	397	3.16916	0.445337
[K].LSSCDMCELAR.[N]	Q01433	AMPD2	AMP deaminase 2 (EC 3.5.4.6) (AMP deaminase isoform L)	792	3.16772	0.473831
[R].MCDLVSDFDGFSER.[F]	P30520	ADSS2	Adenylosuccinate synthetase isozyme 2 (AMPSase 2) (AdSS 2) (EC 6.3.4.4) (Adenylosuccinate synthetase, acidic isozyme) (Adenylosuccinate synthetase, liver isozyme) (L-type adenylosuccinate synthetase) (IMP--aspartate ligase 2)	182	3.16446	0.466276
[K].AGLICR.[Y]	Q7Z401	DENND4A	C-myc promoter-binding protein (DENN domain-containing protein 4A)	214	3.15812	0.275909
[K].GKGCPKPIK.[S]	Q7L014	DDX46	Probable ATP-dependent RNA helicase DDX46 (EC 3.6.4.13) (DEAD box protein 46) (PRP5 homolog)	367	3.14691	0.287294
[K].AAIEAFNKCK.[T]	Q9UHB9	SRP68	Signal recognition particle subunit SRP68 (SRP68) (Signal recognition particle 68 kDa protein)	214	3.14537	0.278039
[K].CSIASR.[I]	O00567	NOP56	Nucleolar protein 56 (Nucleolar protein 5A)	376	3.138	0.265812
[R].LEHEEGAPCTAIR.[E]	Q00537	CDK17	Cyclin-dependent kinase 17 (EC 2.7.11.22) (Cell division protein kinase 17) (PCTAIRE-motif protein kinase 2) (Serine/threonine-protein kinase PCTAIRE-2)	233	3.13501	0.250682
[K].GCDVVVIPAGVPR.[K]	P40926	MDH2	Malate dehydrogenase, mitochondrial (EC 1.1.1.37)	93	3.12899	0.307389
[K].QKFDNLYCCR.[E]	O43865	AHCYL1	S-adenosylhomocysteine hydrolase-like protein 1 (DC-expressed AHCY-like molecule) (IP(3)Rs binding protein released with IP(3)) (IRBIT) (Putative adenosylhomocysteinase 2) (S-adenosyl-L-homocysteine hydrolase 2) (AdoHcyase 2)	293	3.12799	0.278583
[R].LCYFKK.[A]	P04183	TK1	Thymidine kinase, cytosolic (EC 2.7.1.21)	188	3.12459	0.280398
[R].NSNICHYTFQDK.[Q]	Q96CG3	TIFA	TRAF-interacting protein with FHA domain-containing protein A (Putative MAPK-activating protein PM14) (Putative NF-kappa-B-activating protein 20) (TRAF2-binding protein)	56	3.12301	0.293837
[R].VVGKYCEK.[R]	Q00610	CLTC	Clathrin heavy chain 1 (Clathrin heavy chain on chromosome 17) (CLH-17)	909	3.12045	0.150243
[R].YVVGCR.[R]	P62333	PSMC6	26S proteasome regulatory subunit 10B (26S proteasome AAA-ATPase subunit RPT4) (Proteasome 26S subunit ATPase 6) (Proteasome subunit p42)	83	3.11771	0.275453
[K].HEQNIDCGGGYVK.[L]	P27797	CALR	Calreticulin (CRP55) (Calregulin) (Endoplasmic reticulum resident protein 60) (ERp60) (HACBP) (grp60)	105	3.10878	0.284622
[K].CDENILWLDYKNICK.[V]	P14618	PKM	Pyruvate kinase PKM (EC 2.7.1.40) (Cytosolic thyroid hormone-binding protein) (CTHBP) (Opa-interacting protein 3) (OIP-3) (Pyruvate kinase 2/3) (Pyruvate kinase muscle isozyme) (Thyroid hormone-binding protein 1) (THBP1) (Tumor M2-PK) (p58)	165	3.10492	0.241136
[R].VGEFCHNR.[G]	P22314	UBA1	Ubiquitin-like modifier-activating enzyme 1 (EC 6.2.1.45) (Protein A1S9) (Ubiquitin-activating enzyme E1)	179	3.10172	0.361391
[K].ACDYIQELR.[Q]	P22415	USF1	Upstream stimulatory factor 1 (Class B basic helix-loop-helix protein 11) (bHLHb11) (Major late transcription factor 1)	248	3.09973	0.562291
[-].MGCLGNSKTEDQRNEEK.[A]	P63092	GNAS	Guanine nucleotide-binding protein G(s) subunit alpha isoforms short (Adenylate cyclase-stimulating G alpha protein)	3	3.09925	0.452133
[R].VVIIESVLCPSHFR.[E]	Q9NZ32	ACTR10	Actin-related protein 10 (Actin-related protein 11) (hARP11)	97	3.09805	0.562473
[K].EGQEIASVSDDHTCR.[I]	Q8NFH4	NUP37	Nucleoporin Nup37 (p37) (Nup107-160 subcomplex subunit Nup37)	149	3.09182	0.278813
[K].GCPVNTEPSGPTCEKK.[T]	P53701	HCCS	Holocytochrome c-type synthase (EC 4.4.1.17) (Cytochrome c-type heme lyase)	46	3.09134	0.257548
[R].SGKHIGVCISVANNR.[L]	O60506	SYNCRIP	Heterogeneous nuclear ribonucleoprotein Q (hnRNP Q) (Glycine- and tyrosine-rich RNA-binding protein) (GRY-RBP) (NS1-associated protein 1) (Synaptotagmin-binding, cytoplasmic RNA-interacting protein)	237	3.0899	0.288064
[R].GTCCAINK.[V]	Q17RN3	FAM98C	Protein FAM98C	302	3.08858	0.155144
[R].CTENPMVR.[H]	Q9BU89	DOHH	Deoxyhypusine hydroxylase (hDOHH) (EC 1.14.99.29) (Deoxyhypusine dioxygenase) (Deoxyhypusine monooxygenase) (HEAT-like repeat-containing protein 1)	232	3.08612	0.161833
[K].CHLLVEHETQK.[L]	Q9H2G2	SLK	STE20-like serine/threonine-protein kinase (STE20-like kinase) (hSLK) (EC 2.7.11.1) (CTCL tumor antigen se20-9) (STE20-related serine/threonine-protein kinase) (STE20-related kinase) (Serine/threonine-protein kinase 2)	1153	3.08368	0.149792
[K].LLGGFQETCSK.[A]	Q9BVP2	GNL3	Guanine nucleotide-binding protein-like 3 (E2-induced gene 3 protein) (Novel nucleolar protein 47) (NNP47) (Nucleolar GTP-binding protein 3) (Nucleostemin)	251	3.08341	0.0998376
[R].LMNKCEDISNK.[L]	Q9H4L7	SMARCAD1	SWI/SNF-related matrix-associated actin-dependent regulator of chromatin subfamily A containing DEAD/H box 1 (EC 3.6.4.12) (ATP-dependent helicase 1) (hHEL1)	462	3.08116	0.384393
[R].SDPDACPTMPLLAMLLR.[G]	P57678	GEMIN4	Gem-associated protein 4 (Gemin-4) (Component of gems 4) (p97)	210	3.07852	0.51529
[R].VQIEAAQCPDVVVAQIDPK.[K]	O14893	GEMIN2	Gem-associated protein 2 (Gemin-2) (Component of gems 2) (Survival of motor neuron protein-interacting protein 1) (SMN-interacting protein 1)	63	3.07064	0.334042
[R].YIKEYVTCHTCR.[S]	P20042	EIF2S2	Eukaryotic translation initiation factor 2 subunit 2 (Eukaryotic translation initiation factor 2 subunit beta) (eIF-2-beta)	284	3.06778	0.479162
[R].KYFDFLSSYSAVNQGHCHPK.[I]	P04181	OAT	Ornithine aminotransferase, mitochondrial (EC 2.6.1.13) (Ornithine delta-aminotransferase) (Ornithine--oxo-acid aminotransferase) [Cleaved into: Ornithine aminotransferase, hepatic form	93	3.06764	0.0439618
[R].IEDEECVRLDKER.[L]	Q6P1J9	CDC73	Parafibromin (Cell division cycle protein 73 homolog) (Hyperparathyroidism 2 protein)	145	3.0662	0.0651746
[K].GVACNPACFITQLLPVKR.[K]	P06280	GLA	Alpha-galactosidase A (EC 3.2.1.22) (Alpha-D-galactosidase A) (Alpha-D-galactoside galactohydrolase) (Galactosylgalactosylglucosylceramidase GLA) (Melibiase) (Agalsidase)	382	3.06116	0.318426
[R].ITALMVSCNR.[L]	O60271	SPAG9	C-Jun-amino-terminal kinase-interacting protein 4 (JIP-4) (JNK-interacting protein 4) (Cancer/testis antigen 89) (CT89) (Human lung cancer oncogene 6 protein) (HLC-6) (JNK-associated leucine-zipper protein) (JLP) (Mitogen-activated protein kinase 8-interacting protein 4) (Proliferation-inducing protein 6) (Protein highly expressed in testis) (PHET) (Sperm surface protein) (Sperm-associated antige…	1155	3.05748	0.288025
[K].IICDGSASMQAR.[Q]	O00458	IFRD1	Interferon-related developmental regulator 1 (Nerve growth factor-inducible protein PC4)	178	3.0565	0.0759012
[K].SSLSCSLQEGLIPGSQFWDASK.[T]	P52701	MSH6	DNA mismatch repair protein Msh6 (hMSH6) (G/T mismatch-binding protein) (GTBP) (GTMBP) (MutS protein homolog 6) (MutS-alpha 160 kDa subunit) (p160)	615	3.05599	0.525524
[R].KCEQSTSATLGVR.[V]	Q92551	IP6K1	Inositol hexakisphosphate kinase 1 (InsP6 kinase 1) (EC 2.7.4.21) (Inositol hexaphosphate kinase 1)	248	3.0508	0.294335
[K].CPNLTYLNLSGNK.[I]	Q9BTT0	ANP32E	Acidic leucine-rich nuclear phosphoprotein 32 family member E (LANP-like protein) (LANP-L)	87	3.03659	0.506387
[R].IHQEVFSSCHR.[K]	Q96IY1	NSL1	Kinetochore-associated protein NSL1 homolog	224	3.03513	0.189836
[R].QIFDEYENETFLCHR.[F]	Q9Y3A3	MOB4	MOB-like protein phocein (2C4D) (Class II mMOB1) (Mob1 homolog 3) (Mob3) (Mps one binder kinase activator-like 3) (Preimplantation protein 3)	188	3.03437	0.480659
[K].GTIQVITQGTSLKNAGNCLSPAVIVGLLK.[E]	O43175	PHGDH	D-3-phosphoglycerate dehydrogenase (3-PGDH) (EC 1.1.1.95) (2-oxoglutarate reductase) (EC 1.1.1.399) (Malate dehydrogenase) (EC 1.1.1.37)	369	3.02962	0.120242
[R].LLHVFACACPGCSTGGAR.[S]	Q9BRP1	PDCD2L	Programmed cell death protein 2-like	82	3.02929	0.295473
[K].STIQNLESSSNQALNCK.[F]	P16383	GCFC2	Intron Large complex component GCFC2 (GC-rich sequence DNA-binding factor) (GC-rich sequence DNA-binding factor 2) (Transcription factor 9) (TCF-9)	320	3.02826	0.298655
[R].SVSPCSNVESR.[L]	Q9UQ35	SRRM2	Serine/arginine repetitive matrix protein 2 (300 kDa nuclear matrix antigen) (Serine/arginine-rich splicing factor-related nuclear matrix protein of 300 kDa) (SR-related nuclear matrix protein of 300 kDa) (Ser/Arg-related nuclear matrix protein of 300 kDa) (Splicing coactivator subunit SRm300) (Tax-responsive enhancer element-binding protein 803) (TaxREB803)	956	3.02667	0.0621918
[K].EGICALGGTSELSSEGTQHSYSEEEK.[Y]	P13797	PLS3	Plastin-3 (T-plastin)	104	3.01965	0.232689
[R].VCQASQLQGQKEESCVPVHQK.[T]	Q92667	AKAP1	A-kinase anchor protein 1, mitochondrial (A-kinase anchor protein 149 kDa) (AKAP 149) (Dual specificity A-kinase-anchoring protein 1) (D-AKAP-1) (Protein kinase A-anchoring protein 1) (PRKA1) (Spermatid A-kinase anchor protein 84) (S-AKAP84)	376	3.01845	0.324392
[K].KLNCYK.[I]	Q96EK6	GNPNAT1	Glucosamine 6-phosphate N-acetyltransferase (EC 2.3.1.4) (Phosphoglucosamine acetylase) (Phosphoglucosamine transacetylase)	150	3.01745	0.494112
[R].QTATILSMDKDCLR.[T]	O00178	GTPBP1	GTP-binding protein 1 (G-protein 1) (GP-1) (GP1)	531	3.01108	0.360501
[K].VTHLVANCTQGEK.[F]	Q9H8V3	ECT2	Protein ECT2 (Epithelial cell-transforming sequence 2 oncogene)	221	3.00866	0.332062
[R].FCSVSCSR.[S]	Q969R5	L3MBTL2	Lethal(3)malignant brain tumor-like protein 2 (H-l(3)mbt-like protein 2) (L(3)mbt-like protein 2)	114	3.00701	0.305886
[R].VAGLCSNIRDSSFQSK.[Q]	P28340	POLD1	DNA polymerase delta catalytic subunit (EC 2.7.7.7) (3'-5' exodeoxyribonuclease) (EC 3.1.11.-) (DNA polymerase subunit delta p125)	428	3.00701	0.177238
[R].KGFPCEAR.[V]	P42858	HTT	Huntingtin (Huntington disease protein) (HD protein) [Cleaved into: Huntingtin, myristoylated N-terminal fragment]	2971	3.00491	0.490537
[R].CTPDQLYR.[I]	Q14241	ELOA	Elongin-A (EloA) (Elongin 110 kDa subunit) (RNA polymerase II transcription factor SIII subunit A1) (SIII p110) (Transcription elongation factor B polypeptide 3)	610	3.00185	0.573209
[R].AAHTEDINACTLTTSPR.[L]	P04049	RAF1	RAF proto-oncogene serine/threonine-protein kinase (EC 2.7.11.1) (Proto-oncogene c-RAF) (cRaf) (Raf-1)	637	2.99927	0.302936
[K].CLMDQATDPNILGR.[T]	P78527	PRKDC	DNA-dependent protein kinase catalytic subunit (DNA-PK catalytic subunit) (DNA-PKcs) (EC 2.7.11.1) (DNPK1) (p460)	4106	2.99622	0.104793
[R].CIIPNHEKK.[A]	P35579	MYH9	Myosin-9 (Cellular myosin heavy chain, type A) (Myosin heavy chain 9) (Myosin heavy chain, non-muscle IIa) (Non-muscle myosin heavy chain A) (NMMHC-A) (Non-muscle myosin heavy chain IIa) (NMMHC II-a) (NMMHC-IIA)	671	2.99598	0.302019
[R].QAGSVGGLQWCGEPK.[R]	Q9BTE3	MCMBP	Mini-chromosome maintenance complex-binding protein (MCM-BP) (MCM-binding protein)	200	2.99293	0.0782628
[K].GQHVICVTPK.[L]	Q9H7Z6	KAT8	Histone acetyltransferase KAT8 (EC 2.3.1.48) (Lysine acetyltransferase 8) (MOZ, YBF2/SAS3, SAS2 and TIP60 protein 1) (MYST-1) (hMOF)	416	2.9889	0.298535
[R].KIGTNLSLIQCPR.[V]	Q15390	MTFR1	Mitochondrial fission regulator 1 (Chondrocyte protein with a poly-proline region)	49	2.9877	0.574838
[RK].KNCLVK.[N]	P50993	ATP1A2	Sodium/potassium-transporting ATPase subunit alpha-2 (Na(+)/K(+) ATPase alpha-2 subunit) (EC 7.2.2.13) (Sodium pump subunit alpha-2)	354	2.98666	0.349704
[R].CAVGLVDAVK.[A]	Q8WTW3	COG1	Conserved oligomeric Golgi complex subunit 1 (COG complex subunit 1) (Component of oligomeric Golgi complex 1)	72	2.98658	0.574968
[K].EIAITNGCINR.[M]	Q8IV48	ERI1	3'-5' exoribonuclease 1 (EC 3.1.-.-) (3'-5' exonuclease ERI1) (Eri-1 homolog) (Histone mRNA 3'-end-specific exoribonuclease) (Histone mRNA 3'-exonuclease 1) (Protein 3'hExo) (HEXO)	75	2.97959	0.303614
[R].NTGDADQWCPLLETLTDAEMEKK.[I]	Q12824	SMARCB1	SWI/SNF-related matrix-associated actin-dependent regulator of chromatin subfamily B member 1 (BRG1-associated factor 47) (BAF47) (Integrase interactor 1 protein) (SNF5 homolog) (hSNF5)	350	2.97327	0.356677
[R].LLVLEAFQVSHPCR.[Q]	O43708	GSTZ1	Maleylacetoacetate isomerase (MAAI) (EC 5.2.1.2) (GSTZ1-1) (Glutathione S-transferase zeta 1) (EC 2.5.1.18)	205	2.97308	0.505525
[K].LATVLSGACDGEVR.[I]	Q9NV06	DCAF13	DDB1- and CUL4-associated factor 13 (WD repeat and SOF domain-containing protein 1)	87	2.97306	0.367277
[R].VICAEEPYICKDFPETNNILK.[I]	P49915	GMPS	GMP synthase [glutamine-hydrolyzing] (EC 6.3.5.2) (GMP synthetase) (Glutamine amidotransferase)	456	2.96995	0.190937
[R].RPGCFLCR.[E]	Q9BRX8	PRXL2A	Peroxiredoxin-like 2A (Peroxiredoxin-like 2 activated in M-CSF stimulated monocytes) (Protein PAMM) (Redox-regulatory protein FAM213A)	85	2.96878	0.304794
[K].QRPLTASLQCNSTAQTEK.[V]	Q9UFW8	CGGBP1	CGG triplet repeat-binding protein 1 (CGG-binding protein 1) (20 kDa CGG-binding protein) (p20-CGGBP DNA-binding protein)	92	2.96788	0.122948
[R].VDSTTCLFPVEEK.[A]	Q06210	GFPT1	Glutamine--fructose-6-phosphate aminotransferase [isomerizing] 1 (EC 2.6.1.16) (D-fructose-6-phosphate amidotransferase 1) (Glutamine:fructose-6-phosphate amidotransferase 1) (GFAT 1) (GFAT1) (Hexosephosphate aminotransferase 1)	264	2.96063	0.328683
[K].FQYCVAVGAQTFPSVSAPSKK.[V]	P55265	ADAR	Double-stranded RNA-specific adenosine deaminase (DRADA) (EC 3.5.4.37) (136 kDa double-stranded RNA-binding protein) (p136) (Interferon-inducible protein 4) (IFI-4) (K88DSRBP)	649	2.95884	0.539811
[R].QLEAAVGGAQALSCLTGSR.[A]	O75191	XYLB	Xylulose kinase (Xylulokinase) (EC 2.7.1.17)	161	2.9584	0.578253
[R].VAGCSVHKGYAFVQYSNER.[H]	Q9UKM9	RALY	RNA-binding protein Raly (Autoantigen p542) (Heterogeneous nuclear ribonucleoprotein C-like 2) (hnRNP core protein C-like 2) (hnRNP associated with lethal yellow protein homolog)	51	2.95026	0.25035
[R].ALAIMCR.[V]	Q9UHX1	PUF60	Poly(U)-binding-splicing factor PUF60 (60 kDa poly(U)-binding-splicing factor) (FUSE-binding protein-interacting repressor) (FBP-interacting repressor) (Ro-binding protein 1) (RoBP1) (Siah-binding protein 1) (Siah-BP1)	129	2.9398	0.161858
[K].YLPALQGCR.[S]	Q9UQ88	CDK11A	Cyclin-dependent kinase 11A (EC 2.7.11.22) (Cell division cycle 2-like protein kinase 2) (Cell division protein kinase 11A) (Galactosyltransferase-associated protein kinase p58/GTA) (PITSLRE serine/threonine-protein kinase CDC2L2)	420	2.92454	0.312269
[R].CSEGSFLLTTFPRPVTVEPMDQLDDEEGLPEK.[L]	Q15233	NONO	Non-POU domain-containing octamer-binding protein (NonO protein) (54 kDa nuclear RNA- and DNA-binding protein) (p54(nrb)) (p54nrb) (55 kDa nuclear protein) (NMT55) (DNA-binding p52/p100 complex, 52 kDa subunit)	208	2.92386	0.381444
[R].VCLVHPDVK.[W]	O43824	GTPBP6	Putative GTP-binding protein 6 (Pseudoautosomal GTP-binding protein-like)	99	2.9229	0.320806
[R].RGVITDQNSDGYCQTGTMSR.[H]	P15924	DSP	Desmoplakin (DP) (250/210 kDa paraneoplastic pemphigus antigen)	57	2.9194	0.582888
[R].GTAITHALTSASTLCQVEPVGR.[W]	Q99543	DNAJC2	DnaJ homolog subfamily C member 2 (M-phase phosphoprotein 11) (Zuotin-related factor 1) [Cleaved into: DnaJ homolog subfamily C member 2, N-terminally processed]	26	2.91735	0.328586
[K].EVAELEANLPCTCK.[V]	Q969M7	UBE2F	NEDD8-conjugating enzyme UBE2F (EC 2.3.2.32) (NEDD8 carrier protein UBE2F) (NEDD8 protein ligase UBE2F) (NEDD8-conjugating enzyme 2) (RING-type E3 NEDD8 transferase UBE2F) (Ubiquitin-conjugating enzyme E2 F)	50	2.91618	0.583275
[K].ATCGTVGDDNEEAKRK.[S]	P38432	COIL	Coilin (p80-coilin)	170	2.91472	0.450006
[R].GAFCEVRPDDKR.[I]	O60502	OGA	Protein O-GlcNAcase (OGA) (EC 3.2.1.169) (Beta-N-acetylglucosaminidase) (Beta-N-acetylhexosaminidase) (Beta-hexosaminidase) (Meningioma-expressed antigen 5) (N-acetyl-beta-D-glucosaminidase) (N-acetyl-beta-glucosaminidase) (Nuclear cytoplasmic O-GlcNAcase and acetyltransferase) (NCOAT)	878	2.9089	0.324368
[R].EHGQCADVDECSLAEK.[T]	Q6UXH1	CRELD2	Protein disulfide isomerase CRELD2 (EC 5.3.4.1) (Cysteine-rich with EGF-like domain protein 2)	294	2.90354	0.333809
[R].VFCVEEEDSESSLQK.[R]	Q14684	RRP1B	Ribosomal RNA processing protein 1 homolog B (RRP1-like protein B)	386	2.89859	0.202636
[K].YTQSNSVCYAK.[N]	P31939	ATIC	Bifunctional purine biosynthesis protein ATIC (AICAR transformylase/inosine monophosphate cyclohydrolase) (ATIC) [Cleaved into: Bifunctional purine biosynthesis protein ATIC, N-terminally processed] [Includes: Phosphoribosylaminoimidazolecarboxamide formyltransferase (EC 2.1.2.3) (5-aminoimidazole-4-carboxamide ribonucleotide formyltransferase) (AICAR formyltransferase) (AICAR transformylase)	434	2.89418	0.504189
[R].ICLDVLK.[L]	Q9NPD8	UBE2T	Ubiquitin-conjugating enzyme E2 T (EC 2.3.2.23) (Cell proliferation-inducing gene 50 protein) (E2 ubiquitin-conjugating enzyme T) (Ubiquitin carrier protein T) (Ubiquitin-protein ligase T)	86	2.89225	0.192656
[R].ACGLNFADLMAR.[Q]	Q99536	VAT1	Synaptic vesicle membrane protein VAT-1 homolog (EC 1.-.-.-)	86	2.89001	0.116564
[R].LILDVFCGSQMHFVR.[S]	P11413	G6PD	Glucose-6-phosphate 1-dehydrogenase (G6PD) (EC 1.1.1.49)	446	2.88569	0.31558
[R].KCPFYAAEQDKGALEGSSCPFR.[T]	P30519	HMOX2	Heme oxygenase 2 (HO-2) (EC 1.14.14.18)	265	2.88483	0.0392871
[K].IAELLCKNDVTDGR.[A]	P49792	RANBP2	E3 SUMO-protein ligase RanBP2 (EC 2.3.2.-) (358 kDa nucleoporin) (Nuclear pore complex protein Nup358) (Nucleoporin Nup358) (Ran-binding protein 2) (RanBP2) (p270)	105	2.88444	0.756196
[R].FGCVVCR.[W]	Q8TBF2	PRXL2B	Prostamide/prostaglandin F synthase (Prostamide/PG F synthase) (Prostamide/PGF synthase) (EC 1.11.1.20) (Peroxiredoxin-like 2B) (Protein FAM213B)	44	2.87949	0.421905
[K].LGEQCEAVVR.[F]	Q9NVH2	INTS7	Integrator complex subunit 7 (Int7)	42	2.87564	0.335001
[K].ALIADSGLKILACDDLDEAAR.[M]	Q9P2R7	SUCLA2	Succinate--CoA ligase [ADP-forming] subunit beta, mitochondrial (EC 6.2.1.5) (ATP-specific succinyl-CoA synthetase subunit beta) (A-SCS) (Succinyl-CoA synthetase beta-A chain) (SCS-betaA)	430	2.87274	0.303644
[R].FLYECPWR.[R]	P11498	PC	Pyruvate carboxylase, mitochondrial (EC 6.4.1.1) (Pyruvic carboxylase) (PCB)	622	2.87166	0.329084
[K].QIPAITCIQSQWR.[G]	P46940	IQGAP1	Ras GTPase-activating-like protein IQGAP1 (p195)	781	2.87054	0.757606
[K].EETQEDKDCPIKEEK.[G]	P18031	PTPN1	Tyrosine-protein phosphatase non-receptor type 1 (EC 3.1.3.48) (Protein-tyrosine phosphatase 1B) (PTP-1B)	344	2.86581	0.344544
[R].CSVAVEMR.[A]	Q02241	KIF23	Kinesin-like protein KIF23 (Kinesin-like protein 5) (Mitotic kinesin-like protein 1)	933	2.86399	0.340896
[R].CELSVEK.[S]	Q92696	RABGGTA	Geranylgeranyl transferase type-2 subunit alpha (EC 2.5.1.60) (Geranylgeranyl transferase type II subunit alpha) (Rab geranyl-geranyltransferase subunit alpha) (Rab GG transferase alpha) (Rab GGTase alpha) (Rab geranylgeranyltransferase subunit alpha)	354	2.85476	0.334936
[R].NSSDCRDNEIKK.[W]	Q92576	PHF3	PHD finger protein 3	843	2.84875	0.233983
[K].CCLFPFGLHCTGMPIK.[A]	Q9P2J5	LARS1	Leucine--tRNA ligase, cytoplasmic (EC 6.1.1.4) (Leucyl-tRNA synthetase) (LeuRS)	83	2.84653	0.329889
[K].LSMTCR.[S]	Q13371	PDCL	Phosducin-like protein (PHLP)	95	2.84464	0.592067
[R].ASYCGHTEIAR.[L]	Q53RE8	ANKRD39	Ankyrin repeat domain-containing protein 39	107	2.84255	0.327519
[K].CVSHVQVDSR.[E]	Q9H7E2	TDRD3	Tudor domain-containing protein 3	98	2.84226	0.352194
[R].NTLEWCLPVIDAK.[N]	P48444	ARCN1	Coatomer subunit delta (Archain) (Delta-coat protein) (Delta-COP)	441	2.84138	0.38822
[R].GRLQLEACGMR.[R]	Q9H4A6	GOLPH3	Golgi phosphoprotein 3 (Coat protein GPP34) (Mitochondrial DNA absence factor) (MIDAS)	108	2.84112	0.352827
[K].CSLPAEEDSVLEK.[L]	P27816	MAP4	Microtubule-associated protein 4 (MAP-4)	635	2.83968	0.163477
[R].LGMLSPEGTCK.[A]	P49327	FASN	Fatty acid synthase (EC 2.3.1.85) (Type I fatty acid synthase) [Includes: [Acyl-carrier-protein] S-acetyltransferase (EC 2.3.1.38)	212	2.83894	0.33881
[R].LVRDNDCLR.[V]	P38432	COIL	Coilin (p80-coilin)	80	2.8366	0.337708
[K].GTNSHVPDCHTK.[G]	Q96HI0	SENP5	Sentrin-specific protease 5 (EC 3.4.22.-) (Sentrin/SUMO-specific protease SENP5)	326	2.83152	0.593719
[R].CILDLAHQWGEFK.[V]	P54687	BCAT1	Branched-chain-amino-acid aminotransferase, cytosolic (BCAT(c)) (EC 2.6.1.42) (Protein ECA39)	293	2.82735	0.33027
[K].AQLDQTGQHLFCVCGTR.[V]	Q12788	TBL3	Transducin beta-like protein 3 (WD repeat-containing protein SAZD)	41	2.82568	0.331008
[K].QGVEYVPACLVHR.[R]	Q15527	SURF2	Surfeit locus protein 2 (Surf-2)	127	2.82445	0.472911
[R].MQEGEGHSQLCLDR.[L]	Q8WUA4	GTF3C2	General transcription factor 3C polypeptide 2 (TF3C-beta) (Transcription factor IIIC 110 kDa subunit) (TFIIIC 110 kDa subunit) (TFIIIC110) (Transcription factor IIIC subunit beta)	828	2.82175	0.362542
[K].ILTAALTCPK.[T]	Q5VZ89	DENND4C	DENN domain-containing protein 4C	1086	2.81766	0.330681
[K].CPQIVIAFYEER.[L]	Q13185	CBX3	Chromobox protein homolog 3 (HECH) (Heterochromatin protein 1 homolog gamma) (HP1 gamma) (Modifier 2 protein)	160	2.81322	0.526395
[R].CNYLALVGGGKKPK.[Y]	Q5MNZ6	WDR45B	WD repeat domain phosphoinositide-interacting protein 3 (WIPI-3) (WD repeat-containing protein 45-like) (WDR45-like protein) (WD repeat-containing protein 45B) (WIPI49-like protein)	63	2.81157	0.488627
[R].TQCALAASK.[L]	Q96QK1	VPS35	Vacuolar protein sorting-associated protein 35 (hVPS35) (Maternal-embryonic 3) (Vesicle protein sorting 35)	653	2.80968	0.596495
[K].MSAYAFFVQTCR.[E]	O15347	HMGB3	High mobility group protein B3 (High mobility group protein 2a) (HMG-2a) (High mobility group protein 4) (HMG-4)	23	2.80846	0.34317
[K].GCVVGTK.[K]	P39023	RPL3	60S ribosomal protein L3 (HIV-1 TAR RNA-binding protein B) (TARBP-B) (Large ribosomal subunit protein uL3)	336	2.80713	0.102064
[K].GTHFVQLCCQR.[N]	Q9HCC0	MCCC2	Methylcrotonoyl-CoA carboxylase beta chain, mitochondrial (MCCase subunit beta) (EC 6.4.1.4) (3-methylcrotonyl-CoA carboxylase 2) (3-methylcrotonyl-CoA carboxylase non-biotin-containing subunit) (3-methylcrotonyl-CoA:carbon dioxide ligase subunit beta)	392	2.80348	0.332972
[K].TNMLLQLDGSTPICEDIGR.[Q]	O75439	PMPCB	Mitochondrial-processing peptidase subunit beta (EC 3.4.24.64) (Beta-MPP) (P-52)	419	2.80292	0.33003
[K].NLPCANVR.[Q]	Q5T1V6	DDX59	Probable ATP-dependent RNA helicase DDX59 (EC 3.6.4.13) (DEAD box protein 59) (Zinc finger HIT domain-containing protein 5)	414	2.80055	0.147852
[K].CPVTIPEDQKK.[F]	O95453	PARN	Poly(A)-specific ribonuclease PARN (EC 3.1.13.4) (Deadenylating nuclease) (Deadenylation nuclease) (Polyadenylate-specific ribonuclease)	169	2.80038	0.263592
[R].LALTLRPCAPILGAK.[V]	P28340	POLD1	DNA polymerase delta catalytic subunit (EC 2.7.7.7) (3'-5' exodeoxyribonuclease) (EC 3.1.11.-) (DNA polymerase subunit delta p125)	360	2.79797	0.389161
[K].KGVSTLCEEHVEPETTLPAR.[R]	Q1ED39	KNOP1	Lysine-rich nucleolar protein 1 (Protein FAM191A) (Testis-specific gene 118 protein)	78	2.79422	0.598482
[R].KSTTPCMVR.[T]	Q9Y6X8	ZHX2	Zinc fingers and homeoboxes protein 2 (Alpha-fetoprotein regulator 1) (AFP regulator 1) (Regulator of AFP) (Zinc finger and homeodomain protein 2)	11	2.79367	0.0536582
[R].CYRYCK.[N]	P27635	RPL10	60S ribosomal protein L10 (Laminin receptor homolog) (Large ribosomal subunit protein uL16) (Protein QM) (Ribosomal protein L10) (Tumor suppressor QM)	12	2.7879	0.349181
[K].ECSVEKGTGDSLR.[E]	Q05519	SRSF11	Serine/arginine-rich splicing factor 11 (Arginine-rich 54 kDa nuclear protein) (p54) (Splicing factor, arginine/serine-rich 11)	455	2.7861	0.054498
[R].EMAAMCLGLAHSLSR.[Y]	Q9Y2X3	NOP58	Nucleolar protein 58 (Nucleolar protein 5)	139	2.78586	0.340675
[K].TYVDQACR.[A]	Q9UKK6	NXT1	NTF2-related export protein 1 (Protein p15)	14	2.78381	0.338123
[R].LGTECFLAQMR.[A]	O43264	ZW10	Centromere/kinetochore protein zw10 homolog	588	2.78362	0.599855
[K].EGGQYGLVAACAAGGQGHAMIVEAYPK.[-]	P55084	HADHB	Trifunctional enzyme subunit beta, mitochondrial (TP-beta) [Includes: 3-ketoacyl-CoA thiolase (EC 2.3.1.155) (EC 2.3.1.16) (Acetyl-CoA acyltransferase) (Beta-ketothiolase)]	458	2.78147	0.471198
[R].LAHCEELR.[A]	O60841	EIF5B	Eukaryotic translation initiation factor 5B (eIF-5B) (EC 3.6.5.3) (Translation initiation factor IF-2)	853	2.77966	0.194657
[K].LSASQSCVFR.[E]	Q03468	ERCC6	DNA excision repair protein ERCC-6 (EC 3.6.4.-) (ATP-dependent helicase ERCC6) (Cockayne syndrome protein CSB)	1464	2.77952	0.342597
[R].CALSSPSLAFTPPIK.[T]	Q8NFH5	NUP35	Nucleoporin NUP35 (35 kDa nucleoporin) (Mitotic phosphoprotein 44) (MP-44) (Nuclear pore complex protein Nup53) (Nucleoporin NUP53)	255	2.77951	0.23487
[K].LLDIACWIHHK.[Y]	P07339	CTSD	Cathepsin D (EC 3.4.23.5) [Cleaved into: Cathepsin D light chain	117	2.779	0.0813508
[R].ELAQQVQQVAAEYCR.[A]	P17844	DDX5	Probable ATP-dependent RNA helicase DDX5 (EC 3.6.4.13) (DEAD box protein 5) (RNA helicase p68)	191	2.77737	0.350157
[K].IVEACK.[A]	Q9NT62	ATG3	Ubiquitin-like-conjugating enzyme ATG3 (EC 2.3.2.-) (Autophagy-related protein 3) (APG3-like) (hApg3) (Protein PC3-96)	182	2.775	0.203246
[R].IAVDEVHCCSQWGHDFRPDYK.[A]	P46063	RECQL	ATP-dependent DNA helicase Q1 (EC 3.6.4.12) (DNA helicase, RecQ-like type 1) (RecQ1) (DNA-dependent ATPase Q1) (RecQ protein-like 1)	224	2.77101	0.460097
[R].MCELMK.[Q]	P40222	TXLNA	Alpha-taxilin	373	2.76844	0.343956
[K].LKKLEEEQIILEDQNCK.[L]	P35579	MYH9	Myosin-9 (Cellular myosin heavy chain, type A) (Myosin heavy chain 9) (Myosin heavy chain, non-muscle IIa) (Non-muscle myosin heavy chain A) (NMMHC-A) (Non-muscle myosin heavy chain IIa) (NMMHC II-a) (NMMHC-IIA)	988	2.76772	0.60193
[R].GQCDLELINVCNENSLFK.[S]	Q00610	CLTC	Clathrin heavy chain 1 (Clathrin heavy chain on chromosome 17) (CLH-17)	934	2.76322	0.235072
[R].SSCPLANSQYATIKEEK.[G]	Q9BXY0	MAK16	Protein MAK16 homolog (NNP78) (Protein RBM13)	44	2.76035	0.364281
[K].TKSCSGVEFSTSGHAYTDTGK.[A]	Q9Y277	VDAC3	Voltage-dependent anion-selective channel protein 3 (VDAC-3) (hVDAC3) (Outer mitochondrial membrane protein porin 3)	36	2.75606	0.024419
[R].LITIEINPDCAAITQR.[M]	P21964	COMT	Catechol O-methyltransferase (EC 2.1.1.6)	145	2.75586	0.374296
[R].TNPGCPAEVR.[L]	Q6PD62	CTR9	RNA polymerase-associated protein CTR9 homolog (SH2 domain-binding protein 1)	196	2.75464	0.380565
[K].CTKPDCPFTHVSR.[R]	Q6PJT7	ZC3H14	Zinc finger CCCH domain-containing protein 14 (Mammalian suppressor of tau pathology-2) (MSUT-2) (Renal carcinoma antigen NY-REN-37)	652	2.754	0.371711
[K].CALKMDDFECVTPK.[L]	Q8IX90	SKA3	Spindle and kinetochore-associated protein 3	206	2.74955	0.77006
[R].ISGVCIHPR.[F]	Q9Y4U1	MMACHC	Cyanocobalamin reductase / alkylcobalamin dealkylase (Alkylcobalamin:glutathione S-alkyltransferase) (EC 2.5.1.151) (CblC) (Cyanocobalamin reductase (cyanide-eliminating)) (EC 1.16.1.6) (Methylmalonic aciduria and homocystinuria type C protein) (MMACHC)	149	2.74866	0.604442
[R].CIDSKEPIERPEEKPKK.[E]	Q9Y520	PRRC2C	Protein PRRC2C (BAT2 domain-containing protein 1) (HBV X-transactivated gene 2 protein) (HBV XAg-transactivated protein 2) (HLA-B-associated transcript 2-like 2) (Proline-rich and coiled-coil-containing protein 2C)	953	2.74198	0.407394
[K].MKEQEKECELEK.[E]	Q9Y520	PRRC2C	Protein PRRC2C (BAT2 domain-containing protein 1) (HBV X-transactivated gene 2 protein) (HBV XAg-transactivated protein 2) (HLA-B-associated transcript 2-like 2) (Proline-rich and coiled-coil-containing protein 2C)	587	2.74107	0.370491
[RK].GWPLELICEK.[S]	Q12906	ILF3	Interleukin enhancer-binding factor 3 (Double-stranded RNA-binding protein 76) (DRBP76) (M-phase phosphoprotein 4) (MPP4) (Nuclear factor associated with dsRNA) (NFAR) (Nuclear factor of activated T-cells 90 kDa) (NF-AT-90) (Translational control protein 80) (TCP80)	255	2.73907	0.0583628
[R].HCSRETVIK.[Q]	Q96EY4	TMA16	Translation machinery-associated protein 16	107	2.73654	0.606054
[R].AACCLAGAR.[A]	O95336	PGLS	6-phosphogluconolactonase (6PGL) (EC 3.1.1.31)	32	2.73421	0.325413
[K].MLDPGLMTCSK.[Q]	Q03701	CEBPZ	CCAAT/enhancer-binding protein zeta (CCAAT-box-binding transcription factor) (CBF) (CCAAT-binding factor)	560	2.73018	0.38557
[K].HSSGCAFLSVKK.[Q]	O15392	BIRC5	Baculoviral IAP repeat-containing protein 5 (Apoptosis inhibitor 4) (Apoptosis inhibitor survivin)	84	2.72832	0.591922
[K].LIKDDFLQQNGYTPYDRFCPFYK.[T]	P38606	ATP6V1A	V-type proton ATPase catalytic subunit A (V-ATPase subunit A) (EC 7.1.2.2) (V-ATPase 69 kDa subunit) (Vacuolar ATPase isoform VA68) (Vacuolar proton pump subunit alpha)	532	2.72722	0.607301
[R].QRCELLQR.[A]	Q9UFG5	C19orf25	UPF0449 protein C19orf25	87	2.72718	0.265134
[R].CLHDIALAHR.[A]	Q96B36	AKT1S1	Proline-rich AKT1 substrate 1 (40 kDa proline-rich AKT substrate)	61	2.72367	0.236804
[K].RVPQCPSGR.[V]	Q16186	ADRM1	Proteasomal ubiquitin receptor ADRM1 (110 kDa cell membrane glycoprotein) (Gp110) (Adhesion-regulating molecule 1) (ARM-1) (Proteasome regulatory particle non-ATPase 13) (hRpn13) (Rpn13 homolog)	88	2.72264	0.366203
[K].GWAPTFLGYSMQGLCK.[F]	Q00325	SLC25A3	Phosphate carrier protein, mitochondrial (Phosphate transport protein) (PTP) (Solute carrier family 25 member 3)	136	2.72	0.37328
[K].DIPNENEAQFQIRDCPLNAEAASSK.[L]	Q10567	AP1B1	AP-1 complex subunit beta-1 (Adaptor protein complex AP-1 subunit beta-1) (Adaptor-related protein complex 1 subunit beta-1) (Beta-1-adaptin) (Beta-adaptin 1) (Clathrin assembly protein complex 1 beta large chain) (Golgi adaptor HA1/AP1 adaptin beta subunit)	866	2.71983	0.413669
[K].AGALQCSPSDAYTKK.[E]	Q9Y490	TLN1	Talin-1	1939	2.71725	0.390746
[R].CGNIASIMVFKDVNTREPK.[L]	O00743	PPP6C	Serine/threonine-protein phosphatase 6 catalytic subunit (PP6C) (EC 3.1.3.16) [Cleaved into: Serine/threonine-protein phosphatase 6 catalytic subunit, N-terminally processed]	265	2.71581	0.352248
[K].SQICDNAALYAQK.[Y]	P55060	CSE1L	Exportin-2 (Exp2) (Cellular apoptosis susceptibility protein) (Chromosome segregation 1-like protein) (Importin-alpha re-exporter)	272	2.71359	0.5069
[R].LGTSESLPCTAEELSR.[S]	Q9BZL6	PRKD2	Serine/threonine-protein kinase D2 (EC 2.7.11.13) (nPKC-D2)	217	2.7098	0.60965
[K].IHIKETEQCVR.[S]	Q17RS7	GEN1	Flap endonuclease GEN homolog 1 (EC 3.1.-.-)	853	2.7088	0.609787
[R].VVACNLYPFVK.[T]	P31939	ATIC	Bifunctional purine biosynthesis protein ATIC (AICAR transformylase/inosine monophosphate cyclohydrolase) (ATIC) [Cleaved into: Bifunctional purine biosynthesis protein ATIC, N-terminally processed] [Includes: Phosphoribosylaminoimidazolecarboxamide formyltransferase (EC 2.1.2.3) (5-aminoimidazole-4-carboxamide ribonucleotide formyltransferase) (AICAR formyltransferase) (AICAR transformylase)	101	2.70382	0.356707
[R].SQPCDLDAR.[K]	Q9NYF3	FAM53C	Protein FAM53C	276	2.70367	0.374557
[K].LCDFGFAR.[ILNTA]	Q9BZL6	PRKD2	Serine/threonine-protein kinase D2 (EC 2.7.11.13) (nPKC-D2)	694	2.70347	0.385579
[K].LGEWVGLCKIDREGKPR.[K]	P25398	RPS12	40S ribosomal protein S12 (Small ribosomal subunit protein eS12)	92	2.70134	0.019679
[KR].SSVAVNNCIR.[Q]	O00213	APBB1	Amyloid beta precursor protein binding family B member 1 (Amyloid-beta A4 precursor protein-binding family B member 1) (Protein Fe65)	397	2.70112	0.362258
[R].LLLGNKCDMEAK.[R]	P51153	RAB13	Ras-related protein Rab-13 (Cell growth-inhibiting gene 4 protein)	123	2.69986	0.506199
[R].QPTVTSVCSETSQELAEGQRR.[G]	Q96HC4	PDLIM5	PDZ and LIM domain protein 5 (Enigma homolog) (Enigma-like PDZ and LIM domains protein)	213	2.69945	0.47477
[K].RRLDECEEAFQGTK.[V]	P61289	PSME3	Proteasome activator complex subunit 3 (11S regulator complex subunit gamma) (REG-gamma) (Activator of multicatalytic protease subunit 3) (Ki nuclear autoantigen) (Proteasome activator 28 subunit gamma) (PA28g) (PA28gamma)	92	2.69691	0.0327104
[R].ERPQETEDPDHCLG.[-]	Q9BU02	THTPA	Thiamine-triphosphatase (ThTPase) (EC 3.6.1.28)	228	2.69412	0.379871
[K].TGQYSGIYDCAK.[K]	Q6NUK1	SLC25A24	Calcium-binding mitochondrial carrier protein SCaMC-1 (Mitochondrial ATP-Mg/Pi carrier protein 1) (Mitochondrial Ca(2+)-dependent solute carrier protein 1) (Small calcium-binding mitochondrial carrier protein 1) (Solute carrier family 25 member 24)	330	2.69313	0.364158
[K].LFCIPVHGIR.[S]	P29218	IMPA1	Inositol monophosphatase 1 (IMP 1) (IMPase 1) (EC 3.1.3.25) (D-galactose 1-phosphate phosphatase) (EC 3.1.3.94) (Inositol-1(or 4)-monophosphatase 1) (Lithium-sensitive myo-inositol monophosphatase A1)	184	2.69256	0.355542
[R].NKDNHCMEVIR.[L]	Q5JTY5	CBWD3	COBW domain-containing protein 3 (Cobalamin synthase W domain-containing protein 3)	310	2.69106	0.360439
[R].CSVPVDQASESLLK.[S]	Q9NVN8	GNL3L	Guanine nucleotide-binding protein-like 3-like protein	213	2.68886	0.356625
[K].EFQQNNWHAVGCGFR.[R]	Q9NZL9	MAT2B	Methionine adenosyltransferase 2 subunit beta (Methionine adenosyltransferase II beta) (MAT II beta) (Putative dTDP-4-keto-6-deoxy-D-glucose 4-reductase)	58	2.68416	0.0926558
[K].KINPICNDHYR.[S]	Q96KB5	PBK	Lymphokine-activated killer T-cell-originated protein kinase (EC 2.7.12.2) (Cancer/testis antigen 84) (CT84) (MAPKK-like protein kinase) (Nori-3) (PDZ-binding kinase) (Spermatogenesis-related protein kinase) (SPK) (T-LAK cell-originated protein kinase)	70	2.68302	0.217138
[R].SSCSTPLSQANR.[Y]	Q9NRA8	EIF4ENIF1	Eukaryotic translation initiation factor 4E transporter (4E-T) (eIF4E transporter) (Eukaryotic translation initiation factor 4E nuclear import factor 1)	767	2.68298	0.404564
[K].YIETSELCGGAR.[I]	O00429	DNM1L	Dynamin-1-like protein (EC 3.6.5.5) (Dnm1p/Vps1p-like protein) (DVLP) (Dynamin family member proline-rich carboxyl-terminal domain less) (Dymple) (Dynamin-like protein) (Dynamin-like protein 4) (Dynamin-like protein IV) (HdynIV) (Dynamin-related protein 1)	361	2.67318	0.544908
[R].CGEEIAVQFVDMVK.[G]	O43175	PHGDH	D-3-phosphoglycerate dehydrogenase (3-PGDH) (EC 1.1.1.95) (2-oxoglutarate reductase) (EC 1.1.1.399) (Malate dehydrogenase) (EC 1.1.1.37)	295	2.67214	0.239669
[K].CMIDQAHQEERPIR.[Q]	Q9UBQ5	EIF3K	Eukaryotic translation initiation factor 3 subunit K (eIF3k) (Eukaryotic translation initiation factor 3 subunit 12) (Muscle-specific gene M9 protein) (PLAC-24) (eIF-3 p25) (eIF-3 p28)	87	2.66952	0.191232
[R].GMETCAMETR.[G]	Q9H0L4	CSTF2T	Cleavage stimulation factor subunit 2 tau variant (CF-1 64 kDa subunit tau variant) (Cleavage stimulation factor 64 kDa subunit tau variant) (CSTF 64 kDa subunit tau variant) (TauCstF-64)	441	2.66458	0.145373
[-].MKDCSNGCSAECTGEGGSKEVVGTFK.[A]	P54687	BCAT1	Branched-chain-amino-acid aminotransferase, cytosolic (BCAT(c)) (EC 2.6.1.42) (Protein ECA39)	8	2.66428	0.512828
[K].DLTPAVTDNDEADKKAGQATEGHCPR.[Q]	P57772	EEFSEC	Selenocysteine-specific elongation factor (Elongation factor sec) (Eukaryotic elongation factor, selenocysteine-tRNA-specific)	406	2.66307	0.439983
[R].FQAECPHLCETSLAGR.[A]	Q99956	DUSP9	Dual specificity protein phosphatase 9 (EC 3.1.3.16) (EC 3.1.3.48) (Mitogen-activated protein kinase phosphatase 4) (MAP kinase phosphatase 4) (MKP-4)	134	2.6628	0.365769
[R].AFTCDDLFR.[F]	P61599	NAA20	N-alpha-acetyltransferase 20 (EC 2.3.1.254) (Methionine N-acetyltransferase) (N-acetyltransferase 5) (N-terminal acetyltransferase B complex catalytic subunit NAA20) (N-terminal acetyltransferase B complex catalytic subunit NAT5) (NatB complex subunit NAT5) (NatB catalytic subunit)	9	2.65912	0.370637
[K].LPTGTTLESAGVVCPYR.[A]	P54098	POLG	DNA polymerase subunit gamma-1 (EC 2.7.7.7) (Mitochondrial DNA polymerase catalytic subunit) (PolG-alpha)	647	2.6533	0.7802
[R].MAHAMNEYPDSCAVLVRR.[H]	Q96GX9	APIP	Methylthioribulose-1-phosphate dehydratase (MTRu-1-P dehydratase) (EC 4.2.1.109) (APAF1-interacting protein) (hAPIP)	188	2.65088	0.0528615
[R].ICLDILK.[D]	P61088	UBE2N	Ubiquitin-conjugating enzyme E2 N (EC 2.3.2.23) (Bendless-like ubiquitin-conjugating enzyme) (E2 ubiquitin-conjugating enzyme N) (Ubc13) (UbcH13) (Ubiquitin carrier protein N) (Ubiquitin-protein ligase N)	87	2.65013	0.0156725
[R].CQASTTVNPAPGAK.[D]	P41214	EIF2D	Eukaryotic translation initiation factor 2D (eIF2d) (Hepatocellular carcinoma-associated antigen 56) (Ligatin)	528	2.64661	0.450258
[R].AEGLATGFCR.[D]	Q0PNE2	ELP6	Elongator complex protein 6 (Angiotonin-transactivated protein 1) (Protein TMEM103)	218	2.64357	0.145754
[R].AYQCVVLLQGK.[N]	P54136	RARS1	Arginine--tRNA ligase, cytoplasmic (EC 6.1.1.19) (Arginyl-tRNA synthetase) (ArgRS)	293	2.64332	0.251035
[K].DAMEQCHNYNAR.[L]	Q92785	DPF2	Zinc finger protein ubi-d4 (Apoptosis response zinc finger protein) (BRG1-associated factor 45D) (BAF45D) (D4, zinc and double PHD fingers family 2) (Protein requiem)	24	2.63866	0.147567
[R].SAGVQCFGPTAEAAQLESSKR.[F]	P22102	GART	Trifunctional purine biosynthetic protein adenosine-3 [Includes: Phosphoribosylamine--glycine ligase (EC 6.3.4.13) (Glycinamide ribonucleotide synthetase) (GARS) (Phosphoribosylglycinamide synthetase)	93	2.63794	0.168063
[K].LNCAFHHNR.[G]	O75152	ZC3H11A	Zinc finger CCCH domain-containing protein 11A	80	2.63534	0.365541
[K].VLSLNFSECHTK.[I]	Q9UN86	G3BP2	Ras GTPase-activating protein-binding protein 2 (G3BP-2) (GAP SH3 domain-binding protein 2)	73	2.63399	0.36832
[R].YGCLAGVR.[V]	Q9P258	RCC2	Protein RCC2 (RCC1-like protein TD-60) (Telophase disk protein of 60 kDa)	144	2.62475	0.371097
[R].GVCSCVEAGKACDPAAR.[Q]	P26358	DNMT1	DNA (cytosine-5)-methyltransferase 1 (Dnmt1) (EC 2.1.1.37) (CXXC-type zinc finger protein 9) (DNA methyltransferase HsaI) (DNA MTase HsaI) (M.HsaI) (MCMT)	1478	2.62257	0.226678
[K].VTTCGTDVIALTK.[Q]	Q96B45	BORCS7	BLOC-1-related complex subunit 7 (Diaskedin)	28	2.62231	0.125893
[R].SKTDLDCIFGKR.[Q]	Q96BK5	PINX1	PIN2/TERF1-interacting telomerase inhibitor 1 (Liver-related putative tumor suppressor) (Pin2-interacting protein X1) (Protein 67-11-3) (TRF1-interacting protein 1)	145	2.6216	0.516744
[K].IDPTVTMMQVEEKPDVTYSDVGGCKEQIEK.[L]	P35998	PSMC2	26S proteasome regulatory subunit 7 (26S proteasome AAA-ATPase subunit RPT1) (Proteasome 26S subunit ATPase 2)	180	2.62138	0.409082
[K].FICISDLR.[A]	Q6P2Q9	PRPF8	Pre-mRNA-processing-splicing factor 8 (220 kDa U5 snRNP-specific protein) (PRP8 homolog) (Splicing factor Prp8) (p220)	2116	2.6207	0.38525
[K].KFSNQETCVEIGESVR.[G]	P60891	PRPS1	Ribose-phosphate pyrophosphokinase 1 (EC 2.7.6.1) (PPRibP) (Phosphoribosyl pyrophosphate synthase I) (PRS-I)	41	2.61763	0.164569
[R].NLFNVVDCK.[L]	P55884	EIF3B	Eukaryotic translation initiation factor 3 subunit B (eIF3b) (Eukaryotic translation initiation factor 3 subunit 9) (Prt1 homolog) (hPrt1) (eIF-3-eta) (eIF3 p110) (eIF3 p116)	515	2.61726	0.383552
[R].HSDGNLCVK.[V]	P49458	SRP9	Signal recognition particle 9 kDa protein (SRP9)	39	2.61292	0.000479726
[K].DGVADSTVISSMPCLLMELR.[R]	Q96B23	C18orf25	Uncharacterized protein C18orf25 (ARKadia-like protein 1)	57	2.60902	0.296841
[R].YMPDICVIR.[A]	Q93008	USP9X	Probable ubiquitin carboxyl-terminal hydrolase FAF-X (EC 3.4.19.12) (Deubiquitinating enzyme FAF-X) (Fat facets in mammals) (hFAM) (Fat facets protein-related, X-linked) (Ubiquitin thioesterase FAF-X) (Ubiquitin-specific protease 9, X chromosome) (Ubiquitin-specific-processing protease FAF-X)	1237	2.60844	0.110103
[K].SQKENVLQYCR.[K]	P46013	MKI67	Proliferation marker protein Ki-67 (Antigen identified by monoclonal antibody Ki-67) (Antigen KI-67) (Antigen Ki67)	261	2.60836	0.519109
[R].QKQYNCLTQR.[I]	Q9Y3A2	UTP11	Probable U3 small nucleolar RNA-associated protein 11 (U3 snoRNA-associated protein 11) (UTP11-like protein)	201	2.60623	0.17313
[-].MPGHLQEGFGCVVTNR.[F]	Q8NC51	SERBP1	Plasminogen activator inhibitor 1 RNA-binding protein (PAI1 RNA-binding protein 1) (PAI-RBP1) (SERPINE1 mRNA-binding protein 1)	11	2.60206	0.0972572
[R].LDIVAGCR.[L]	Q6QNY0	BLOC1S3	Biogenesis of lysosome-related organelles complex 1 subunit 3 (BLOC-1 subunit 3)	180	2.60077	0.394957
[R].KPSYAEICQR.[T]	Q92615	LARP4B	La-related protein 4B (La ribonucleoprotein domain family member 4B) (La ribonucleoprotein domain family member 5) (La-related protein 5)	654	2.60036	0.346947
[K].QHCAYTIAK.[Y]	Q6YN16	HSDL2	Hydroxysteroid dehydrogenase-like protein 2 (EC 1.-.-.-) (Short chain dehydrogenase/reductase family 13C member 1)	166	2.5998	0.252447
[K].SSLSSLQCHKK.[E]	Q17RS7	GEN1	Flap endonuclease GEN homolog 1 (EC 3.1.-.-)	880	2.59861	0.625215
[K].ASALACLKVPEANSSWMDTVIR.[Q]	P10515	DLAT	Dihydrolipoyllysine-residue acetyltransferase component of pyruvate dehydrogenase complex, mitochondrial (EC 2.3.1.12) (70 kDa mitochondrial autoantigen of primary biliary cirrhosis) (PBC) (Dihydrolipoamide acetyltransferase component of pyruvate dehydrogenase complex) (M2 antigen complex 70 kDa subunit) (Pyruvate dehydrogenase complex component E2) (PDC-E2) (PDCE2)	488	2.59765	0.248371
[K].FEVNNTILHPEIVECR.[V]	P12955	PEPD	Xaa-Pro dipeptidase (X-Pro dipeptidase) (EC 3.4.13.9) (Imidodipeptidase) (Peptidase D) (Proline dipeptidase) (Prolidase)	183	2.59419	0.558035
[K].ICTDIR.[L]	P30566	ADSL	Adenylosuccinate lyase (ADSL) (ASL) (EC 4.3.2.2) (Adenylosuccinase) (ASase)	266	2.59287	0.373764
[R].TPQAFVHPSEQDGERGTLWQCKE.[-]	Q9BV44	THUMPD3	THUMP domain-containing protein 3	505	2.59175	0.62621
[R].KQLECEQVLQK.[L]	Q8IZ69	TRMT2A	tRNA (uracil-5-)-methyltransferase homolog A (EC 2.1.1.-) (HpaII tiny fragments locus 9c protein)	191	2.59066	0.151552
[K].TWGPEQVCSFLR.[R]	Q9Y3Z3	SAMHD1	Deoxynucleoside triphosphate triphosphohydrolase SAMHD1 (dNTPase) (EC 3.1.5.-) (Dendritic cell-derived IFNG-induced protein) (DCIP) (Monocyte protein 5) (MOP-5) (SAM domain and HD domain-containing protein 1) (hSAMHD1)	51	2.59033	0.593734
[K].TAELLNACK.[K]	Q6PI48	DARS2	Aspartate--tRNA ligase, mitochondrial (EC 6.1.1.12) (Aspartyl-tRNA synthetase) (AspRS)	152	2.58959	0.442825
[K].NKLASTPFKGGTLFGGEVCK.[V]	P42166	TMPO	Lamina-associated polypeptide 2, isoform alpha (Thymopoietin isoform alpha) (TP alpha) (Thymopoietin-related peptide isoform alpha) (TPRP isoform alpha) [Cleaved into: Thymopoietin (TP) (Splenin)	684	2.58863	0.0941285
[K].GNVETCAKAEEEIMK.[K]	O00425	IGF2BP3	Insulin-like growth factor 2 mRNA-binding protein 3 (IGF2 mRNA-binding protein 3) (IMP-3) (IGF-II mRNA-binding protein 3) (KH domain-containing protein overexpressed in cancer) (hKOC) (VICKZ family member 3)	336	2.58598	0.627047
[K].SQGGEEEGPLSDKCSR.[K]	Q9H063	MAF1	Repressor of RNA polymerase III transcription MAF1 homolog	88	2.5841	0.155533
[K].RHLSTCDGQNPPK.[K]	O15226	NKRF	NF-kappa-B-repressing factor (NFkB-repressing factor) (NRF) (Protein ITBA4)	37	2.58238	0.216989
[R].EFVFCNK.[T]	Q9NZE8	MRPL35	39S ribosomal protein L35, mitochondrial (L35mt) (MRP-L35) (Mitochondrial large ribosomal subunit protein bL35m)	150	2.57966	0.219358
[K].FDYYMPAIAGCR.[E]	P00813	ADA	Adenosine deaminase (EC 3.5.4.4) (Adenosine aminohydrolase)	75	2.5781	0.152103
[K].RGSDELFSTCVTNGPFIMSSNSASAANGNDSKK.[F]	P26599	PTBP1	Polypyrimidine tract-binding protein 1 (PTB) (57 kDa RNA-binding protein PPTB-1) (Heterogeneous nuclear ribonucleoprotein I) (hnRNP I)	23	2.5731	0.141428
[K].LGNTTVICGVK.[A]	Q96B26	EXOSC8	Exosome complex component RRP43 (Exosome component 8) (Opa-interacting protein 2) (OIP-2) (Ribosomal RNA-processing protein 43) (p9)	60	2.57206	0.379915
[R].AQVCGGFILHEAVAPECLR.[L]	Q5JTZ9	AARS2	Alanine--tRNA ligase, mitochondrial (EC 6.1.1.7) (Alanyl-tRNA synthetase) (AlaRS)	609	2.56846	0.629612
[K].ACADKLKR.[E]	Q9P2J5	LARS1	Leucine--tRNA ligase, cytoplasmic (EC 6.1.1.4) (Leucyl-tRNA synthetase) (LeuRS)	100	2.56817	0.387839
[R].APQCLGKFIEIAAR.[K]	Q00839	HNRNPU	Heterogeneous nuclear ribonucleoprotein U (hnRNP U) (GRIP120) (Nuclear p120 ribonucleoprotein) (Scaffold-attachment factor A) (SAF-A) (p120) (pp120)	562	2.5656	0.0394647
[R].SLRECELYVQK.[H]	P10644	PRKAR1A	cAMP-dependent protein kinase type I-alpha regulatory subunit (Tissue-specific extinguisher 1) (TSE1)	18	2.56462	0.402284
[K].SCMNQVTISTTDRR.[N]	O14757	CHEK1	Serine/threonine-protein kinase Chk1 (EC 2.7.11.1) (CHK1 checkpoint homolog) (Cell cycle checkpoint kinase) (Checkpoint kinase-1)	408	2.56251	0.152891
[R].ITPEEAKYKLCK.[V]	P62701	RPS4X	40S ribosomal protein S4, X isoform (SCR10) (Single copy abundant mRNA protein) (Small ribosomal subunit protein eS4)	124	2.5533	0.393387
[K].SMSVYCTPNKPSR.[T]	P16615	ATP2A2	Sarcoplasmic/endoplasmic reticulum calcium ATPase 2 (SERCA2) (SR Ca(2+)-ATPase 2) (EC 7.2.2.10) (Calcium pump 2) (Calcium-transporting ATPase sarcoplasmic reticulum type, slow twitch skeletal muscle isoform) (Endoplasmic reticulum class 1/2 Ca(2+) ATPase)	498	2.54981	0.422254
[K].LCSDHCFNR.[Y]	Q9UBW7	ZMYM2	Zinc finger MYM-type protein 2 (Fused in myeloproliferative disorders protein) (Rearranged in atypical myeloproliferative disorder protein) (Zinc finger protein 198)	448	2.54965	0.389878
[K].ATGTSSGANSEESTAAEFCR.[I]	Q13586	STIM1	Stromal interaction molecule 1	49	2.54512	0.633067
[-].MSCINLPTVLPGSPSK.[T]	P04183	TK1	Thymidine kinase, cytosolic (EC 2.7.1.21)	3	2.5397	0.460405
[R].FHADSVCK.[A]	Q9BW61	DDA1	DET1- and DDB1-associated protein 1 (Placenta cross-immune reaction antigen 1) (PCIA-1)	25	2.53773	0.156775
[K].SLCIPFKPLCELQPGAK.[C]	P07814	EPRS1	Bifunctional glutamate/proline--tRNA ligase (Bifunctional aminoacyl-tRNA synthetase) (Cell proliferation-inducing gene 32 protein) (Glutamatyl-prolyl-tRNA synthetase) [Includes: Glutamate--tRNA ligase (EC 6.1.1.17) (Glutamyl-tRNA synthetase) (GluRS)	1480	2.53664	0.477945
[R].VVQHLCQR.[R]	Q8WUY1	THEM6	Protein THEM6 (Mesenchymal stem cell protein DSCD75) (Thioesterase superfamily member 6)	168	2.53455	0.419334
[R].TTECKQNESTIVEPK.[Q]	Q6KC79	NIPBL	Nipped-B-like protein (Delangin) (SCC2 homolog)	661	2.53445	0.00418645
[R].NRLCPPDDSTK.[S]	Q9BZI7	UPF3B	Regulator of nonsense transcripts 3B (Nonsense mRNA reducing factor 3B) (Up-frameshift suppressor 3 homolog B) (hUpf3B) (Up-frameshift suppressor 3 homolog on chromosome X) (hUpf3p-X)	453	2.53362	0.0540866
[-].MPTGDFDSKPSWADQVEEEGEDDKCVTSELLK.[G]	O75821	EIF3G	Eukaryotic translation initiation factor 3 subunit G (eIF3g) (Eukaryotic translation initiation factor 3 RNA-binding subunit) (eIF-3 RNA-binding subunit) (Eukaryotic translation initiation factor 3 subunit 4) (eIF-3-delta) (eIF3 p42) (eIF3 p44)	25	2.53127	0.386637
[K].APPPVFYNKPPEIDITCWDADPVPEEEEGFEGGD.[-]	Q16643	DBN1	Drebrin (Developmentally-regulated brain protein)	632	2.52982	0.793528
[K].LVLCEVFK.[Y]	P15104	GLUL	Glutamine synthetase (GS) (EC 6.3.1.2) (Glutamate--ammonia ligase) (Palmitoyltransferase GLUL) (EC 2.3.1.225)	99	2.52797	0.635638
[R].GCGPCLR.[I]	O43396	TXNL1	Thioredoxin-like protein 1 (32 kDa thioredoxin-related protein)	34	2.52747	0.170654
[R].AQLMNCHVSAGTR.[H]	Q96RE7	NACC1	Nucleus accumbens-associated protein 1 (NAC-1) (BTB/POZ domain-containing protein 14B)	387	2.52257	0.392685
[K].QTHSQELCK.[L]	P52732	KIF11	Kinesin-like protein KIF11 (Kinesin-like protein 1) (Kinesin-like spindle protein HKSP) (Kinesin-related motor protein Eg5) (Thyroid receptor-interacting protein 5) (TR-interacting protein 5) (TRIP-5)	723	2.52233	0.487941
[K].CNLENKKEEVSR.[L]	P12270	TPR	Nucleoprotein TPR (Megator) (NPC-associated intranuclear protein) (Translocated promoter region protein)	224	2.52034	0.40925
[R].NLAMEATYINHNFSQQCLR.[M]	O15371	EIF3D	Eukaryotic translation initiation factor 3 subunit D (eIF3d) (Eukaryotic translation initiation factor 3 subunit 7) (eIF-3-zeta) (eIF3 p66)	327	2.51982	0.3969
[R].IIECTHCGCR.[G]	P41223	BUD31	Protein BUD31 homolog (Protein EDG-2) (Protein G10 homolog)	139	2.51635	0.408549
[K].TPSSDVLVFDYTKHPAKPDPSGECNPDLR.[L]	Q16576	RBBP7	Histone-binding protein RBBP7 (Histone acetyltransferase type B subunit 2) (Nucleosome-remodeling factor subunit RBAP46) (Retinoblastoma-binding protein 7) (RBBP-7) (Retinoblastoma-binding protein p46)	166	2.51487	0.51649
[R].MAVPTCLLQMK.[I]	Q9P000	COMMD9	COMM domain-containing protein 9	147	2.51452	0.399536
[R].TDPPDGQQDSECNR.[N]	Q9NUQ3	TXLNG	Gamma-taxilin (Environmental lipopolysaccharide-responding gene protein) (Factor inhibiting ATF4-mediated transcription) (FIAT) (Lipopolysaccharide-specific response protein 5)	127	2.51329	0.247646
[K].GVLSGEECKK.[Q]	Q9NVI1	FANCI	Fanconi anemia group I protein (Protein FACI)	156	2.513	0.178869
[K].APPPSLTDCIGTVDSR.[A]	Q9NZZ3	CHMP5	Charged multivesicular body protein 5 (Chromatin-modifying protein 5) (SNF7 domain-containing protein 2) (Vacuolar protein sorting-associated protein 60) (Vps60) (hVps60)	20	2.51147	0.245743
[R].IGTNLPLKPCAR.[A]	Q9H019	MTFR1L	Mitochondrial fission regulator 1-like	37	2.50989	0.171438
[R].CSASCCEDSQASMK.[Q]	Q96C01	FAM136A	Protein FAM136A	40	2.50829	0.143473
[K].HTGSGILSMANAGPNTNGSQFFICTAK.[T]	A0A0B4J2A2	PPIAL4C	Peptidyl-prolyl cis-trans isomerase A-like 4C (PPIase A-like 4C) (EC 5.2.1.8)	115	2.5051	0.615394
[R].GLCGAIHSSIAK.[Q]	P36542	ATP5F1C	ATP synthase subunit gamma, mitochondrial (ATP synthase F1 subunit gamma) (F-ATPase gamma subunit)	103	2.50394	0.174675
[R].AYICAHPLDR.[T]	Q9H845	ACAD9	Complex I assembly factor ACAD9, mitochondrial (Acyl-CoA dehydrogenase family member 9) (ACAD-9) (EC 1.3.8.-)	613	2.5034	0.39769
[R].DHRPPCAQEAPR.[N]	Q13501	SQSTM1	Sequestosome-1 (EBI3-associated protein of 60 kDa) (EBIAP) (p60) (Phosphotyrosine-independent ligand for the Lck SH2 domain of 62 kDa) (Ubiquitin-binding protein p62)	113	2.50204	0.256275
[R].AAGTDSFNGHPPQGCASTPVAR.[E]	Q9NVU0	POLR3E	DNA-directed RNA polymerase III subunit RPC5 (RNA polymerase III subunit C5) (DNA-directed RNA polymerase III 80 kDa polypeptide)	553	2.50051	0.492951
[R].EAIICK.[N]	O75874	IDH1	Isocitrate dehydrogenase [NADP] cytoplasmic (IDH) (EC 1.1.1.42) (Cytosolic NADP-isocitrate dehydrogenase) (IDP) (NADP(+)-specific ICDH) (Oxalosuccinate decarboxylase)	114	2.4967	0.399265
[K].TQARPVGVKIPTCK.[I]	O95433	AHSA1	Activator of 90 kDa heat shock protein ATPase homolog 1 (AHA1) (p38)	207	2.49502	0.439792
[R].YLCDFTYYTSLYQSHGR.[S]	Q9NXJ5	PGPEP1	Pyroglutamyl-peptidase 1 (EC 3.4.19.3) (5-oxoprolyl-peptidase) (Pyroglutamyl aminopeptidase I) (PAP-I) (Pyroglutamyl-peptidase I) (PGP-I) (Pyrrolidone-carboxylate peptidase)	149	2.49499	0.411985
[K].LTECQLK.[N]	P55265	ADAR	Double-stranded RNA-specific adenosine deaminase (DRADA) (EC 3.5.4.37) (136 kDa double-stranded RNA-binding protein) (p136) (Interferon-inducible protein 4) (IFI-4) (K88DSRBP)	499	2.49257	0.417756
[K].TLKNDCEENGLAK.[E]	O43719	HTATSF1	HIV Tat-specific factor 1 (Tat-SF1)	512	2.49126	0.406036
[R].LFVSGACDASAK.[L]	P62873	GNB1	Guanine nucleotide-binding protein G(I)/G(S)/G(T) subunit beta-1 (Transducin beta chain 1)	204	2.48607	0.411186
[K].KGQACVQLAR.[I]	Q5T280	SPOUT1	Putative methyltransferase C9orf114 (EC 2.1.1.-) (Centromere protein 32) (CENP-32) (Kinetochore-associated protein) (SPOUT domain-containing methyltransferase 1)	139	2.48545	0.110124
[R].CIPALDSLTPANEDQK.[I]	P10809	HSPD1	60 kDa heat shock protein, mitochondrial (EC 5.6.1.7) (60 kDa chaperonin) (Chaperonin 60) (CPN60) (Heat shock protein 60) (HSP-60) (Hsp60) (HuCHA60) (Mitochondrial matrix protein P1) (P60 lymphocyte protein)	447	2.48443	0.279387
[K].TTWGDGGENSPCNVVSK.[Q]	O00161	SNAP23	Synaptosomal-associated protein 23 (SNAP-23) (Vesicle-membrane fusion protein SNAP-23)	112	2.47833	0.419051
[K].AINCATSGVVGLVNCLRR.[E]	P49327	FASN	Fatty acid synthase (EC 2.3.1.85) (Type I fatty acid synthase) [Includes: [Acyl-carrier-protein] S-acetyltransferase (EC 2.3.1.38)	1448	2.47787	0.0686399
[R].NGLGNQLSSGSHTSAASQCDSASSR.[M]	Q5VV42	CDKAL1	Threonylcarbamoyladenosine tRNA methylthiotransferase (EC 2.8.4.5) (CDK5 regulatory subunit-associated protein 1-like 1) (tRNA-t(6)A37 methylthiotransferase)	538	2.47495	0.643746
[R].WPISYCR.[E]	Q8NBX0	SCCPDH	Saccharopine dehydrogenase-like oxidoreductase (EC 1.-.-.-)	238	2.47464	0.15403
[R].CILRFPEILQK.[I]	P54136	RARS1	Arginine--tRNA ligase, cytoplasmic (EC 6.1.1.19) (Arginyl-tRNA synthetase) (ArgRS)	577	2.4668	0.417981
[R].SDCLGEHLYVMVNAK.[F]	P54105	CLNS1A	Methylosome subunit pICln (Chloride channel, nucleotide sensitive 1A) (Chloride conductance regulatory protein ICln) (I(Cln)) (Chloride ion current inducer protein) (ClCI) (Reticulocyte pICln)	73	2.46531	0.543925
[R].RTDPECTAPIKK.[Q]	Q8N1G2	CMTR1	Cap-specific mRNA (nucleoside-2'-O-)-methyltransferase 1 (EC 2.1.1.57) (Cap methyltransferase 1) (Cap1 2'O-ribose methyltransferase 1) (MTr1) (hMTr1) (FtsJ methyltransferase domain-containing protein 2) (Interferon-stimulated gene 95 kDa protein) (ISG95)	9	2.46321	0.223528
[R].KCNGQPVPFQQPK.[H]	Q9NRZ9	HELLS	Lymphoid-specific helicase (EC 3.6.4.-) (Proliferation-associated SNF2-like protein) (SWI/SNF2-related matrix-associated actin-dependent regulator of chromatin subfamily A member 6)	205	2.46197	0.304347
[K].SLNNPAMLQVLLQPQLCGR.[A]	Q9HCJ3	RAVER2	Ribonucleoprotein PTB-binding 2 (Protein raver-2)	362	2.46183	0.285098
[K].ASAVECGGPKK.[C]	Q96QF0	RAB3IP	Rab-3A-interacting protein (Rab3A-interacting protein) (Rabin-3) (SSX2-interacting protein)	389	2.46004	0.415182
[R].TSGNVEDDLIIFPDDCEFKR.[V]	Q16186	ADRM1	Proteasomal ubiquitin receptor ADRM1 (110 kDa cell membrane glycoprotein) (Gp110) (Adhesion-regulating molecule 1) (ARM-1) (Proteasome regulatory particle non-ATPase 13) (hRpn13) (Rpn13 homolog)	80	2.4595	0.436724
[R].AQRPQSCTSVGR.[V]	Q9NYZ3	GTSE1	G2 and S phase-expressed protein 1 (GTSE-1) (Protein B99 homolog)	478	2.4594	0.42905
[R].ASGQSCTLPK.[R]	Q9BZI7	UPF3B	Regulator of nonsense transcripts 3B (Nonsense mRNA reducing factor 3B) (Up-frameshift suppressor 3 homolog B) (hUpf3B) (Up-frameshift suppressor 3 homolog on chromosome X) (hUpf3p-X)	319	2.45678	0.457633
[K].SVAWAPSGNLLATCSR.[D]	O76071	CIAO1	Probable cytosolic iron-sulfur protein assembly protein CIAO1 (WD repeat-containing protein 39)	123	2.45619	0.416915
[K].NGETELCMEGR.[G]	O95433	AHSA1	Activator of 90 kDa heat shock protein ATPase homolog 1 (AHA1) (p38)	301	2.45557	0.202006
[K].KVCNVAPIAGETK.[V]	Q13823	GNL2	Nucleolar GTP-binding protein 2 (Autoantigen NGP-1)	336	2.45434	0.264659
[R].QLSAQGQMTQLCELINK.[S]	Q9UNS2	COPS3	COP9 signalosome complex subunit 3 (SGN3) (Signalosome subunit 3) (JAB1-containing signalosome subunit 3)	25	2.45355	0.490291
[K].KTDKQPLQKPSHCTIYVAK.[N]	Q9P2J5	LARS1	Leucine--tRNA ligase, cytoplasmic (EC 6.1.1.4) (Leucyl-tRNA synthetase) (LeuRS)	936	2.45243	0.56166
[R].ALKEITTFEGCK.[I]	Q9NW13	RBM28	RNA-binding protein 28 (RNA-binding motif protein 28)	71	2.45208	0.429006
[R].SAGACTAAAFLK.[E]	P28838	LAP3	Cytosol aminopeptidase (EC 3.4.11.1) (Cysteinylglycine-S-conjugate dipeptidase) (EC 3.4.13.23) (Leucine aminopeptidase 3) (LAP-3) (Leucyl aminopeptidase) (Peptidase S) (Proline aminopeptidase) (EC 3.4.11.5) (Prolyl aminopeptidase)	462	2.44997	0.208871
[R].GEPGRPALYFCGSIR.[G]	O43598	DNPH1	2'-deoxynucleoside 5'-phosphate N-hydrolase 1 (EC 3.2.2.-) (c-Myc-responsive protein RCL)	26	2.44864	0.416586
[K].LMGIKSEDEAGCSSVDEESYK.[T]	Q7L4I2	RSRC2	Arginine/serine-rich coiled-coil protein 2	382	2.44465	0.550475
[K].NNPNESVTANAATNSPSCTR.[E]	Q96T21	SECISBP2	Selenocysteine insertion sequence-binding protein 2 (SECIS-binding protein 2)	291	2.44334	0.648699
[K].CLHHEVKR.[L]	Q9H5N1	RABEP2	Rab GTPase-binding effector protein 2 (Rabaptin-5beta)	372	2.44246	0.47792
[R].TPSVSAPLALSCPR.[Q]	Q9UGP4	LIMD1	LIM domain-containing protein 1	305	2.44167	0.433115
[K].GADLSKPPCRK.[A]	O95260	ATE1	Arginyl-tRNA--protein transferase 1 (Arginyltransferase 1) (R-transferase 1) (EC 2.3.2.8) (Arginine-tRNA--protein transferase 1)	205	2.43901	0.290317
[K].QFLDFGSVNACEK.[T]	Q15118	PDK1	[Pyruvate dehydrogenase (acetyl-transferring)] kinase isozyme 1, mitochondrial (EC 2.7.11.2) (Pyruvate dehydrogenase kinase isoform 1) (PDH kinase 1)	71	2.43853	0.649461
[R].SKADCPTMEAQTTLTTNDIVISK.[L]	Q13123	IK	Protein Red (Cytokine IK) (IK factor) (Protein RER)	263	2.43715	0.64968
[-].MAAAAECDVVMAATEPELLDDQEAK.[R]	Q99615	DNAJC7	DnaJ homolog subfamily C member 7 (Tetratricopeptide repeat protein 2) (TPR repeat protein 2)	7	2.43509	0.341167
[R].CPTSLQAHER.[A]	Q8IZC7	ZNF101	Zinc finger protein 101 (Zinc finger protein HZF12)	321	2.4331	0.59076
[K].KGDVAAAHTCFSGALTHCR.[N]	Q8N0Z6	TTC5	Tetratricopeptide repeat protein 5 (TPR repeat protein 5) (Stress-responsive activator of p300) (Protein Strap)	133	2.43284	0.347389
[R].NVCSEAAQKR.[S]	Q96AT9	RPE	Ribulose-phosphate 3-epimerase (EC 5.1.3.1) (Ribulose-5-phosphate-3-epimerase)	217	2.43142	0.314269
[K].LGVENCYFPMFVSQSALEK.[E]	P07814	EPRS1	Bifunctional glutamate/proline--tRNA ligase (Bifunctional aminoacyl-tRNA synthetase) (Cell proliferation-inducing gene 32 protein) (Glutamatyl-prolyl-tRNA synthetase) [Includes: Glutamate--tRNA ligase (EC 6.1.1.17) (Glutamyl-tRNA synthetase) (GluRS)	1076	2.43031	0.412555
[R].CQKEALAEK.[E]	Q96P16	RPRD1A	Regulation of nuclear pre-mRNA domain-containing protein 1A (Cyclin-dependent kinase inhibitor 2B-related protein) (p15INK4B-related protein)	250	2.42658	0.44371
[K].VCKETAEIR.[R]	Q9BYC8	MRPL32	39S ribosomal protein L32, mitochondrial (L32mt) (MRP-L32) (Mitochondrial large ribosomal subunit protein bL32m)	131	2.42563	0.0712333
[R].ALQELPLCLR.[L]	Q9NQS1	AVEN	Cell death regulator Aven	193	2.42475	0.424069
[K].YKPAVNQIECHPYLTQEK.[L]	P15121	AKR1B1	Aldo-keto reductase family 1 member B1 (EC 1.1.1.300) (EC 1.1.1.372) (EC 1.1.1.54) (Aldehyde reductase) (Aldose reductase) (AR) (EC 1.1.1.21)	187	2.42104	0.489171
[K].NVTDVVNTCHDAGISKK.[A]	Q9Y3I0	RTCB	RNA-splicing ligase RtcB homolog (EC 6.5.1.8) (3'-phosphate/5'-hydroxy nucleic acid ligase)	485	2.42038	0.292967
[R].ECLPLIIFLR.[N]	P62701	RPS4X	40S ribosomal protein S4, X isoform (SCR10) (Single copy abundant mRNA protein) (Small ribosomal subunit protein eS4)	41	2.4175	0.081122
[K].CALDFFR.[Q]	P51970	NDUFA8	NADH dehydrogenase [ubiquinone] 1 alpha subcomplex subunit 8 (Complex I-19kD) (CI-19kD) (Complex I-PGIV) (CI-PGIV) (NADH-ubiquinone oxidoreductase 19 kDa subunit)	66	2.41556	0.0303664
[K].MVKQPCPSESDIITEEDKSK.[K]	O75475	PSIP1	PC4 and SFRS1-interacting protein (CLL-associated antigen KW-7) (Dense fine speckles 70 kDa protein) (DFS 70) (Lens epithelium-derived growth factor) (Transcriptional coactivator p75/p52)	204	2.41392	0.311058
[K].NTPSFLIACNK.[Q]	Q9Y5M8	SRPRB	Signal recognition particle receptor subunit beta (SR-beta) (Protein APMCF1)	179	2.4139	0.558983
[-].MASCASIDIEDATQHLR.[D]	Q6P2E9	EDC4	Enhancer of mRNA-decapping protein 4 (Autoantigen Ge-1) (Autoantigen RCD-8) (Human enhancer of decapping large subunit) (Hedls)	4	2.41333	0.0623716
[K].CAARDPEDRIPSPLGYAAIPIK.[F]	Q9Y3A4	RRP7A	Ribosomal RNA-processing protein 7 homolog A (Gastric cancer antigen Zg14)	8	2.41118	0.653834
[R].CFFDIAINNQPAGR.[V]	Q13427	PPIG	Peptidyl-prolyl cis-trans isomerase G (PPIase G) (Peptidyl-prolyl isomerase G) (EC 5.2.1.8) (CASP10) (Clk-associating RS-cyclophilin) (CARS-Cyp) (CARS-cyclophilin) (SR-cyclophilin) (SR-cyp) (SRcyp) (Cyclophilin G) (Rotamase G)	10	2.41072	0.452821
[-].MTAPCPPPPPDPQFVLR.[G]	Q9BYB4	GNB1L	Guanine nucleotide-binding protein subunit beta-like protein 1 (G protein subunit beta-like protein 1) (DGCRK3) (WD repeat-containing protein 14) (WD40 repeat-containing protein deleted in VCFS) (WDVCF)	5	2.41036	0.560928
[K].LWNEWCR.[T]	O95456	PSMG1	Proteasome assembly chaperone 1 (PAC-1) (Chromosome 21 leucine-rich protein) (C21-LRP) (Down syndrome critical region protein 2)	106	2.41	0.261883
[K].EVEVIGGADKYHSVCR.[L]	P04183	TK1	Thymidine kinase, cytosolic (EC 2.7.1.21)	185	2.40866	0.147068
[K].IVGAPMHDLLLWNNATVTTCHSK.[T]	P11586	MTHFD1	C-1-tetrahydrofolate synthase, cytoplasmic (C1-THF synthase) (Epididymis secretory sperm binding protein) [Cleaved into: C-1-tetrahydrofolate synthase, cytoplasmic, N-terminally processed] [Includes: Methylenetetrahydrofolate dehydrogenase (EC 1.5.1.5)	195	2.40802	0.62637
[R].VAECSTGTLDYILQR.[C]	Q9C0B1	FTO	Alpha-ketoglutarate-dependent dioxygenase FTO (Fat mass and obesity-associated protein) (U6 small nuclear RNA (2'-O-methyladenosine-N(6)-)-demethylase FTO) (EC 1.14.11.-) (U6 small nuclear RNA N(6)-methyladenosine-demethylase FTO) (EC 1.14.11.-) (mRNA (2'-O-methyladenosine-N(6)-)-demethylase FTO) (m6A(m)-demethylase FTO) (EC 1.14.11.-) (mRNA N(6)-methyladenosine demethylase FTO) (EC 1.14.11.53) (…	326	2.40682	0.268152
[R].YRSGDLFNCGSLTIR.[S]	P21953	BCKDHB	2-oxoisovalerate dehydrogenase subunit beta, mitochondrial (EC 1.2.4.4) (Branched-chain alpha-keto acid dehydrogenase E1 component beta chain) (BCKDE1B) (BCKDH E1-beta)	177	2.40416	0.102935
[R].GNINICLMGDPGVAK.[S]	P33993	MCM7	DNA replication licensing factor MCM7 (EC 3.6.4.12) (CDC47 homolog) (P1.1-MCM3)	378	2.40405	0.26142
[R].VSLICPLVK.[M]	Q8N2W9	PIAS4	E3 SUMO-protein ligase PIAS4 (EC 2.3.2.27) (PIASy) (Protein inhibitor of activated STAT protein 4) (Protein inhibitor of activated STAT protein gamma) (PIAS-gamma)	326	2.40121	0.447243
[K].QCLAEFKR.[D]	Q99848	EBNA1BP2	Probable rRNA-processing protein EBP2 (EBNA1-binding protein 2) (Nucleolar protein p40)	56	2.39991	0.218756
[R].TCETGEPMEAESGDTSSEGPAQVYLPGR.[G]	Q9BQ67	GRWD1	Glutamate-rich WD repeat-containing protein 1	11	2.39958	0.339718
[R].NHLLPDIVTCVQSSR.[K]	Q9BSD7	NTPCR	Cancer-related nucleoside-triphosphatase (NTPase) (EC 3.6.1.15) (Nucleoside triphosphate phosphohydrolase)	184	2.39517	0.0185977
[R].ASFCGKR.[Q]	Q07866	KLC1	Kinesin light chain 1 (KLC 1)	559	2.39324	0.207244
[R].LCTQLEGLQSTVTGHVER.[A]	Q6P2E9	EDC4	Enhancer of mRNA-decapping protein 4 (Autoantigen Ge-1) (Autoantigen RCD-8) (Human enhancer of decapping large subunit) (Hedls)	976	2.39314	0.656756
[K].VCEDLDTSVNLAWTSGTNCTR.[F]	P45880	VDAC2	Voltage-dependent anion-selective channel protein 2 (VDAC-2) (hVDAC2) (Outer mitochondrial membrane protein porin 2)	227	2.39146	0.259189
[R].HYLGHTDCVK.[C]	Q9HC35	EML4	Echinoderm microtubule-associated protein-like 4 (EMAP-4) (Restrictedly overexpressed proliferation-associated protein) (Ropp 120)	311	2.39134	0.293303
[K].QALPCVAESPTVHVEVHQR.[G]	Q15645	TRIP13	Pachytene checkpoint protein 2 homolog (Human papillomavirus type 16 E1 protein-binding protein) (16E1-BP) (HPV16 E1 protein-binding protein) (Thyroid hormone receptor interactor 13) (Thyroid receptor-interacting protein 13) (TR-interacting protein 13) (TRIP-13)	14	2.38931	0.227713
[K].CPFYAAEQDKGALEGSSCPFR.[T]	P30519	HMOX2	Heme oxygenase 2 (HO-2) (EC 1.14.14.18)	282	2.38774	0.376143
[-].MDSGTRPVGSCCSSPAGLSR.[E]	Q92963	RIT1	GTP-binding protein Rit1 (EC 3.6.5.2) (Ras-like protein expressed in many tissues) (Ras-like without CAAX protein 1)	11	2.38728	0.657712
[R].SCPVVQSSQHLFLDLPK.[L]	P56192	MARS1	Methionine--tRNA ligase, cytoplasmic (EC 6.1.1.10) (Methionyl-tRNA synthetase) (MetRS)	441	2.38697	0.162042
[R].IYSLKVECGPK.[Y]	Q15819	UBE2V2	Ubiquitin-conjugating enzyme E2 variant 2 (DDVit 1) (Enterocyte differentiation-associated factor 1) (EDAF-1) (Enterocyte differentiation-promoting factor 1) (EDPF-1) (MMS2 homolog) (Vitamin D3-inducible protein)	69	2.38694	0.401819
[K].YCFPNYVGRPK.[H]	P61163	ACTR1A	Alpha-centractin (Centractin) (ARP1) (Actin-RPV) (Centrosome-associated actin homolog)	34	2.38638	0.303745
[R].ILQVSNGCVSK.[I]	P26367	PAX6	Paired box protein Pax-6 (Aniridia type II protein) (Oculorhombin)	52	2.38576	0.454219
[K].SVAAGCPVLLGK.[D]	Q9NQS1	AVEN	Cell death regulator Aven	251	2.385	0.327717
[R].DSKCEYPAACNALETLLIHR.[D]	P54886	ALDH18A1	Delta-1-pyrroline-5-carboxylate synthase (P5CS) (Aldehyde dehydrogenase family 18 member A1) [Includes: Glutamate 5-kinase (GK) (EC 2.7.2.11) (Gamma-glutamyl kinase)	612	2.38268	0.0976928
[K].ESSPEKEAEEGCPEKESEEGCPK.[R]	O43719	HTATSF1	HIV Tat-specific factor 1 (Tat-SF1)	462	2.38112	0.631838
[K].LMWLFGCPLLLDDVAR.[E]	O15067	PFAS	Phosphoribosylformylglycinamidine synthase (FGAM synthase) (FGAMS) (EC 6.3.5.3) (Formylglycinamide ribonucleotide amidotransferase) (FGAR amidotransferase) (FGAR-AT) (Formylglycinamide ribotide amidotransferase) (Phosphoribosylformylglycineamide amidotransferase)	66	2.38059	0.551516
[R].YCGSYR.[R]	P49760	CLK2	Dual specificity protein kinase CLK2 (EC 2.7.12.1) (CDC-like kinase 2)	74	2.37952	0.178439
[K].HHNQPYCGIAPYIREFEDPRDAPPPTR.[A]	P08621	SNRNP70	U1 small nuclear ribonucleoprotein 70 kDa (U1 snRNP 70 kDa) (U1-70K) (snRNP70)	39	2.37828	0.375798
[R].CPQVEEAIVQSGQKK.[L]	Q9BVP2	GNL3	Guanine nucleotide-binding protein-like 3 (E2-induced gene 3 protein) (Novel nucleolar protein 47) (NNP47) (Nucleolar GTP-binding protein 3) (Nucleostemin)	158	2.3777	0.118057
[K].CASQAGMTAYGTR.[R]	Q15417	CNN3	Calponin-3 (Calponin, acidic isoform)	173	2.37738	0.0117038
[R].VVNCAR.[G]	O43175	PHGDH	D-3-phosphoglycerate dehydrogenase (3-PGDH) (EC 1.1.1.95) (2-oxoglutarate reductase) (EC 1.1.1.399) (Malate dehydrogenase) (EC 1.1.1.37)	234	2.3772	0.442501
[K].FDECVLDK.[L]	P51970	NDUFA8	NADH dehydrogenase [ubiquinone] 1 alpha subcomplex subunit 8 (Complex I-19kD) (CI-19kD) (Complex I-PGIV) (CI-PGIV) (NADH-ubiquinone oxidoreductase 19 kDa subunit)	110	2.37693	0.659409
[R].CLLSDELSNIAMQVR.[K]	Q86YH6	PDSS2	All trans-polyprenyl-diphosphate synthase PDSS2 (All-trans-decaprenyl-diphosphate synthase subunit 2) (EC 2.5.1.91) (Candidate tumor suppressor protein) (Decaprenyl pyrophosphate synthase subunit 2) (Decaprenyl-diphosphate synthase subunit 2) (Solanesyl-diphosphate synthase subunit 2)	71	2.37469	0.659777
[K].QGIPLCALINQHLSGLAR.[K]	Q9H2J4	PDCL3	Phosducin-like protein 3 (HTPHLP) (PhPL3) (Viral IAP-associated factor 1) (VIAF-1)	127	2.37444	0.488617
[K].GDCVECMACSDNTVR.[A]	P34949	MPI	Mannose-6-phosphate isomerase (EC 5.3.1.8) (Phosphohexomutase) (Phosphomannose isomerase) (PMI)	289	2.37049	0.122852
[K].ATNLCFAER.[N]	Q92797	SYMPK	Symplekin	969	2.3696	0.527848
[-].MSLWVDKYRPCSLGR.[L]	P40938	RFC3	Replication factor C subunit 3 (Activator 1 38 kDa subunit) (A1 38 kDa subunit) (Activator 1 subunit 3) (Replication factor C 38 kDa subunit) (RF-C 38 kDa subunit) (RFC38)	11	2.36181	0.0860022
[K].RLKPDPEPDDKNQEPSSCK.[S]	Q9GZU8	PSME3IP1	PSME3-interacting protein (NEFA-interacting nuclear protein NIP30) (PA28G-interacting protein)	187	2.36104	0.414197
[K].SLESTTLTEKEGEIYCKGCYAK.[N]	Q16527	CSRP2	Cysteine and glycine-rich protein 2 (Cysteine-rich protein 2) (CRP2) (LIM domain only protein 5) (LMO-5) (Smooth muscle cell LIM protein) (SmLIM)	167	2.35896	0.389998
[K].QTMSHDSQAVASSLQSCFSHLMK.[S]	P34949	MPI	Mannose-6-phosphate isomerase (EC 5.3.1.8) (Phosphohexomutase) (Phosphomannose isomerase) (PMI)	197	2.35656	0.662777
[R].DCEVIER.[L]	O00429	DNM1L	Dynamin-1-like protein (EC 3.6.5.5) (Dnm1p/Vps1p-like protein) (DVLP) (Dynamin family member proline-rich carboxyl-terminal domain less) (Dymple) (Dynamin-like protein) (Dynamin-like protein 4) (Dynamin-like protein IV) (HdynIV) (Dynamin-related protein 1)	644	2.35589	0.103199
[K].SFLACLDGK.[T]	Q02040	AKAP17A	A-kinase anchor protein 17A (AKAP-17A) (721P) (B-lymphocyte antigen) (Protein XE7) (Protein kinase A-anchoring protein 17A) (PRKA17A) (Splicing factor, arginine/serine-rich 17A)	95	2.35291	0.46912
[K].CLVIEK.[N]	Q0VDF9	HSPA14	Heat shock 70 kDa protein 14 (HSP70-like protein 1) (Heat shock protein HSP60)	89	2.35029	0.196881
[R].VKACTTEEDQEK.[L]	P49915	GMPS	GMP synthase [glutamine-hydrolyzing] (EC 6.3.5.2) (GMP synthetase) (Glutamine amidotransferase)	489	2.35026	0.450378
[K].KVEQNSRPVSCSGR.[D]	O00401	WASL	Neural Wiskott-Aldrich syndrome protein (N-WASP)	431	2.35024	0.482945
[R].KRAGDELAYNSSSACASSR.[G]	Q86Y37	CACUL1	CDK2-associated and cullin domain-containing protein 1 (Cdk-associated cullin 1)	362	2.34557	0.407912
[R].AVDGEGAPAPESSGEPAEDEGPTDTAEAGSDPQAEQLLEEQVPCGTAHEK.[G]	O43823	AKAP8	A-kinase anchor protein 8 (AKAP-8) (A-kinase anchor protein 95 kDa) (AKAP 95)	631	2.34535	0.745874
[K].RFGDDLNHISCVIKER.[T]	Q8IXM2	BAP18	Chromatin complexes subunit BAP18 (BPTF-associated protein of 18 kDa)	66	2.34293	0.0535891
[K].GMTTLLSSLGAQCVIASR.[K]	Q16698	DECR1	2,4-dienoyl-CoA reductase [(3E)-enoyl-CoA-producing], mitochondrial (EC 1.3.1.124) (2,4-dienoyl-CoA reductase [NADPH]) (4-enoyl-CoA reductase [NADPH]) (Short chain dehydrogenase/reductase family 18C member 1)	86	2.34091	0.300491
[K].IICNTKDNER.[V]	Q16881	TXNRD1	Thioredoxin reductase 1, cytoplasmic (TR) (EC 1.8.1.9) (Gene associated with retinoic and interferon-induced mortality 12 protein) (GRIM-12) (Gene associated with retinoic and IFN-induced mortality 12 protein) (KM-102-derived reductase-like factor) (Peroxidase TXNRD1) (EC 1.11.1.2) (Thioredoxin reductase TR1)	577	2.34035	0.665487
[K].LLCGGGIAADR.[G]	P05091	ALDH2	Aldehyde dehydrogenase, mitochondrial (EC 1.2.1.3) (ALDH class 2) (ALDH-E2) (ALDHI)	386	2.33875	0.174056
[K].SQDVAVSPQQQQCSK.[S]	Q96F86	EDC3	Enhancer of mRNA-decapping protein 3 (LSM16 homolog) (YjeF N-terminal domain-containing protein 2) (YjeF_N2) (hYjeF_N2) (YjeF domain-containing protein 1)	137	2.33841	0.263174
[K].GAGEMLEDGSERFLCESVFSYQVASTLK.[Q]	Q96DE5	ANAPC16	Anaphase-promoting complex subunit 16 (APC16) (Cyclosome subunit 16)	55	2.33828	0.569174
[R].AVGDGILCNTYIDSYKGTVDCVQAR.[A]	Q53EL6	PDCD4	Programmed cell death protein 4 (Neoplastic transformation inhibitor protein) (Nuclear antigen H731-like) (Protein 197/15a)	275	2.33817	0.133449
[R].AISTICSLEKK.[S]	Q9UJX3	ANAPC7	Anaphase-promoting complex subunit 7 (APC7) (Cyclosome subunit 7)	259	2.33798	0.471134
[R].KFFVSCNVQSVDEK.[T]	Q5T1C6	THEM4	Acyl-coenzyme A thioesterase THEM4 (Acyl-CoA thioesterase THEM4) (EC 3.1.2.2) (Carboxyl-terminal modulator protein) (Thioesterase superfamily member 4)	212	2.33725	0.520503
[R].LSCPITALGR.[T]	Q8IY37	DHX37	Probable ATP-dependent RNA helicase DHX37 (EC 3.6.4.13) (DEAH box protein 37)	766	2.33719	0.0915605
[K].EVTIVVLGNKCDLQEQR.[R]	Q9NYR9	NKIRAS2	NF-kappa-B inhibitor-interacting Ras-like protein 2 (I-kappa-B-interacting Ras-like protein 2) (Kappa B-Ras protein 2) (KappaB-Ras2)	122	2.33565	0.666276
[R].AVEVACYVCK.[I]	P45985	MAP2K4	Dual specificity mitogen-activated protein kinase kinase 4 (MAP kinase kinase 4) (MAPKK 4) (EC 2.7.12.2) (JNK-activating kinase 1) (MAPK/ERK kinase 4) (MEK 4) (SAPK/ERK kinase 1) (SEK1) (Stress-activated protein kinase kinase 1) (SAPK kinase 1) (SAPKK-1) (SAPKK1) (c-Jun N-terminal kinase kinase 1) (JNKK)	382	2.3337	0.143393
[R].CTYLVLDEADR.[M]	Q92841	DDX17	Probable ATP-dependent RNA helicase DDX17 (EC 3.6.4.13) (DEAD box protein 17) (DEAD box protein p72) (DEAD box protein p82) (RNA-dependent helicase p72)	319	2.33302	0.462525
[K].TVGPCLGDSK.[N]	Q5UIP0	RIF1	Telomere-associated protein RIF1 (Rap1-interacting factor 1 homolog)	1865	2.33084	0.0725786
[K].LCYVALDFEQEMAMVASSSSLEK.[S]	P0CG39	POTEJ	POTE ankyrin domain family member J	880	2.33014	0.667206
[R].SILSPGGSCGPIK.[V]	P78347	GTF2I	General transcription factor II-I (GTFII-I) (TFII-I) (Bruton tyrosine kinase-associated protein 135) (BAP-135) (BTK-associated protein 135) (SRF-Phox1-interacting protein) (SPIN) (Williams-Beuren syndrome chromosomal region 6 protein)	215	2.32944	0.197239
[K].SCAVSNLKK.[V]	Q3SY69	ALDH1L2	Mitochondrial 10-formyltetrahydrofolate dehydrogenase (Mitochondrial 10-FTHFDH) (mtFDH) (EC 1.5.1.6) (Aldehyde dehydrogenase family 1 member L2)	683	2.32935	0.4105
[K].YIGENLQLLVDRPDGTYCFR.[L]	Q9Y221	NIP7	60S ribosome subunit biogenesis protein NIP7 homolog (KD93) (Nucleolar pre-rRNA processing protein NIP7)	36	2.32618	0.452122
[R].ANVPNKVIQCFAETGQVQK.[I]	Q00610	CLTC	Clathrin heavy chain 1 (Clathrin heavy chain on chromosome 17) (CLH-17)	491	2.32522	0.21403
[K].EALCDPTVASR.[L]	Q9BRX2	PELO	Protein pelota homolog (EC 3.1.-.-)	258	2.32047	0.115863
[R].AHQLVLPPCDVVIK.[A]	Q9NZB2	FAM120A	Constitutive coactivator of PPAR-gamma-like protein 1 (Oxidative stress-associated Src activator) (Protein FAM120A)	279	2.31742	0.402407
[K].FGVQTDRQDKCALGWDHQEK.[L]	Q14247	CTTN	Src substrate cortactin (Amplaxin) (Oncogene EMS1)	246	2.3166	0.170663
[K].VNLQMVYDSPLCR.[L]	Q9Y285	FARSA	Phenylalanine--tRNA ligase alpha subunit (EC 6.1.1.20) (CML33) (Phenylalanyl-tRNA synthetase alpha subunit) (PheRS)	493	2.31645	0.410133
[K].VFGSCPR.[K]	O95456	PSMG1	Proteasome assembly chaperone 1 (PAC-1) (Chromosome 21 leucine-rich protein) (C21-LRP) (Down syndrome critical region protein 2)	157	2.31406	0.147943
[R].RECPSDECGAGVFMASHFDR.[H]	P62979	RPS27A	Ubiquitin-40S ribosomal protein S27a (Ubiquitin carboxyl extension protein 80) [Cleaved into: Ubiquitin	126	2.31254	0.209102
[K].TCEESSFCKR.[Q]	Q14697	GANAB	Neutral alpha-glucosidase AB (EC 3.2.1.207) (Alpha-glucosidase 2) (Glucosidase II subunit alpha)	47	2.30226	0.416777
[R].YCENKFNDKHITTLQASFLTK.[K]	Q9UL25	RAB21	Ras-related protein Rab-21	40	2.30197	0.672004
[K].SYLSGMPECK.[F]	Q96CW1	AP2M1	AP-2 complex subunit mu (AP-2 mu chain) (Adaptin-mu2) (Adaptor protein complex AP-2 subunit mu) (Adaptor-related protein complex 2 subunit mu) (Clathrin assembly protein complex 2 mu medium chain) (Clathrin coat assembly protein AP50) (Clathrin coat-associated protein AP50) (HA2 50 kDa subunit) (Plasma membrane adaptor AP-2 50 kDa protein)	212	2.29868	0.672569
[K].CSTPEEIKK.[R]	P60981	DSTN	Destrin (Actin-depolymerizing factor) (ADF)	23	2.29592	0.0103448
[-].MAEPSAATQSHSISSSSFGAEPSAPGGGGSPGACPALGTK.[S]	O95197	RTN3	Reticulon-3 (Homolog of ASY protein) (HAP) (Neuroendocrine-specific protein-like 2) (NSP-like protein 2) (Neuroendocrine-specific protein-like II) (NSP-like protein II) (NSPLII)	34	2.29571	0.649405
[K].ITLECLPQNVGFYKK.[F]	Q96EK6	GNPNAT1	Glucosamine 6-phosphate N-acetyltransferase (EC 2.3.1.4) (Phosphoglucosamine acetylase) (Phosphoglucosamine transacetylase)	157	2.29354	0.580618
[K].IPPCISNWK.[N]	Q13573	SNW1	SNW domain-containing protein 1 (Nuclear protein SkiP) (Nuclear receptor coactivator NCoA-62) (Ski-interacting protein)	250	2.28931	0.226987
[R].QVVDCQLADVNNIGKYR.[S]	P28838	LAP3	Cytosol aminopeptidase (EC 3.4.11.1) (Cysteinylglycine-S-conjugate dipeptidase) (EC 3.4.13.23) (Leucine aminopeptidase 3) (LAP-3) (Leucyl aminopeptidase) (Peptidase S) (Proline aminopeptidase) (EC 3.4.11.5) (Prolyl aminopeptidase)	445	2.28916	0.211632
[R].CEFEEVQGFLDQVAHK.[L]	Q9NX20	MRPL16	39S ribosomal protein L16, mitochondrial (L16mt) (MRP-L16) (Mitochondrial large ribosomal subunit protein uL16m)	167	2.28893	0.453213
[R].ELGCLSR.[T]	Q9Y512	SAMM50	Sorting and assembly machinery component 50 homolog (Transformation-related gene 3 protein) (TRG-3)	237	2.28872	0.468384
[R].LIDFLECGKTNLR.[R]	P17844	DDX5	Probable ATP-dependent RNA helicase DDX5 (EC 3.6.4.13) (DEAD box protein 5) (RNA helicase p68)	234	2.28614	0.0891234
[R].IICSAGLSLLAEER.[Q]	Q9BV86	NTMT1	N-terminal Xaa-Pro-Lys N-methyltransferase 1 (EC 2.1.1.244) (Alpha N-terminal protein methyltransferase 1A) (Methyltransferase-like protein 11A) (N-terminal RCC1 methyltransferase) (X-Pro-Lys N-terminal protein methyltransferase 1A) (NTM1A) [Cleaved into: N-terminal Xaa-Pro-Lys N-methyltransferase 1, N-terminally processed]	195	2.28464	0.146234
[R].CSLSAEVR.[R]	Q8N8R5	C2orf69	Mitochondrial protein C2orf69	43	2.28205	0.0958497
[R].MVGCTGK.[V]	P22061	PCMT1	Protein-L-isoaspartate(D-aspartate) O-methyltransferase (PIMT) (EC 2.1.1.77) (L-isoaspartyl protein carboxyl methyltransferase) (Protein L-isoaspartyl/D-aspartyl methyltransferase) (Protein-beta-aspartate methyltransferase)	102	2.2808	0.145073
[R].ISPVDVNSRPSSCLTNFLLNGR.[S]	Q9NVM9	INTS13	Integrator complex subunit 13 (Cell cycle regulator Mat89Bb homolog) (Germ cell tumor 1) (Protein asunder homolog) (Sarcoma antigen NY-SAR-95)	349	2.27972	0.228179
[K].YSHTVNHKPMVCQR.[Q]	Q7Z6I8	C5orf24	UPF0461 protein C5orf24	53	2.27917	0.0953042
[R].KIEATGVIQSCAK.[E]	Q15154	PCM1	Pericentriolar material 1 protein (PCM-1) (hPCM-1)	1717	2.27867	0.465895
[R].SLCSDDTPMVR.[R]	P30154	PPP2R1B	Serine/threonine-protein phosphatase 2A 65 kDa regulatory subunit A beta isoform (PP2A subunit A isoform PR65-beta) (PP2A subunit A isoform R1-beta)	186	2.27666	0.48072
[K].CASQVGMTAPGTR.[R]	Q99439	CNN2	Calponin-2 (Calponin H2, smooth muscle) (Neutral calponin)	215	2.27662	0.154388
[R].KFQEQECPPSPEPTRK.[E]	P62070	RRAS2	Ras-related protein R-Ras2 (EC 3.6.5.-) (Ras-like protein TC21) (Teratocarcinoma oncogene)	183	2.27442	0.676772
[K].IVQIPFCGEIDCEDWIKK.[T]	P07814	EPRS1	Bifunctional glutamate/proline--tRNA ligase (Bifunctional aminoacyl-tRNA synthetase) (Cell proliferation-inducing gene 32 protein) (Glutamatyl-prolyl-tRNA synthetase) [Includes: Glutamate--tRNA ligase (EC 6.1.1.17) (Glutamyl-tRNA synthetase) (GluRS)	1448	2.27272	0.677069
[K].KPDAQSGPAGLVCGDQR.[I]	Q9NVU0	POLR3E	DNA-directed RNA polymerase III subunit RPC5 (RNA polymerase III subunit C5) (DNA-directed RNA polymerase III 80 kDa polypeptide)	456	2.27187	0.677218
[R].CIALAQLLVEQNFPAIAIHR.[G]	Q13838	DDX39B	Spliceosome RNA helicase DDX39B (EC 3.6.4.13) (56 kDa U2AF65-associated protein) (ATP-dependent RNA helicase p47) (DEAD box protein UAP56) (HLA-B-associated transcript 1 protein)	300	2.27156	0.82264
[R].ALEIPGEELPGVCSAR.[A]	P22570	FDXR	NADPH:adrenodoxin oxidoreductase, mitochondrial (AR) (Adrenodoxin reductase) (EC 1.18.1.6) (Ferredoxin--NADP(+) reductase) (Ferredoxin reductase)	152	2.26703	0.464453
[K].NCLALADDKK.[L]	O75367	MACROH2A1	Core histone macro-H2A.1 (Histone macroH2A1) (mH2A1) (Histone H2A.y) (H2A/y) (Medulloblastoma antigen MU-MB-50.205)	297	2.26612	0.149786
[K].DHPFGFVAVPTKNPDGTMNLMNWECAIPGKK.[G]	P63279	UBE2I	SUMO-conjugating enzyme UBC9 (EC 2.3.2.-) (RING-type E3 SUMO transferase UBC9) (SUMO-protein ligase) (Ubiquitin carrier protein 9) (Ubiquitin carrier protein I) (Ubiquitin-conjugating enzyme E2 I) (Ubiquitin-protein ligase I) (p18)	43	2.26502	0.678417
[K].VACITEQVLTLVNK.[R]	P04843	RPN1	Dolichyl-diphosphooligosaccharide--protein glycosyltransferase subunit 1 (Dolichyl-diphosphooligosaccharide--protein glycosyltransferase 67 kDa subunit) (Ribophorin I) (RPN-I) (Ribophorin-1)	477	2.26456	0.0930877
[K].HECQANGPEDLNRACIAEK.[L]	P60981	DSTN	Destrin (Actin-depolymerizing factor) (ADF)	147	2.26229	0.0561223
[K].GICEYHEK.[N]	Q9Y2Z0	SUGT1	Protein SGT1 homolog (Protein 40-6-3) (Sgt1) (Suppressor of G2 allele of SKP1 homolog)	88	2.26077	0.585118
[R].TGSQGQCTQVR.[V]	P62857	RPS28	40S ribosomal protein S28 (Small ribosomal subunit protein eS28)	27	2.26071	0.125606
[R].DSCPLDCKVYVGNLGNNGNKTELER.[A]	P84103	SRSF3	Serine/arginine-rich splicing factor 3 (Pre-mRNA-splicing factor SRP20) (Splicing factor, arginine/serine-rich 3)	6	2.26026	0.0641994
[R].CVFELPAENDKPHDVEINK.[I]	O95292	VAPB	Vesicle-associated membrane protein-associated protein B/C (VAMP-B/VAMP-C) (VAMP-associated protein B/C) (VAP-B/VAP-C)	121	2.25904	0.507351
[R].QYPWGVAEVENGEHCDFTILR.[N]	Q16181	SEPTIN7	Septin-7 (CDC10 protein homolog)	280	2.2581	0.679633
[R].HITGLCGKK.[Q]	Q9Y3D5	MRPS18C	28S ribosomal protein S18c, mitochondrial (MRP-S18-c) (Mrps18-c) (S18mt-c) (28S ribosomal protein S18-1, mitochondrial) (MRP-S18-1) (Mitochondrial small ribosomal subunit protein bS18c) (Mitochondrial small ribosomal subunit protein bS18m)	100	2.25313	0.229195
[R].SNNYVQEPECRR.[N]	Q7Z6M4	MTERF4	Transcription termination factor 4, mitochondrial (Mitochondrial transcription termination factor 4) (mTERF domain-containing protein 2) [Cleaved into: mTERF domain-containing protein 2 processed]	69	2.25173	0.159172
[K].EMENFEAPFHCLAK.[Q]	Q9BW83	IFT27	Intraflagellar transport protein 27 homolog (Putative GTP-binding protein RAY-like) (Rab-like protein 4)	166	2.251	0.165755
[R].EGNVPNIIIAGPPGTGKTTSILCLAR.[A]	P35250	RFC2	Replication factor C subunit 2 (Activator 1 40 kDa subunit) (A1 40 kDa subunit) (Activator 1 subunit 2) (Replication factor C 40 kDa subunit) (RF-C 40 kDa subunit) (RFC40)	88	2.25041	0.232283
[K].TCHSFIINEK.[M]	Q99613	EIF3C	Eukaryotic translation initiation factor 3 subunit C (eIF3c) (Eukaryotic translation initiation factor 3 subunit 8) (eIF3 p110)	752	2.24848	0.502385
[K].FDEKENVSNCIQLK.[T]	Q9ULC4	MCTS1	Malignant T-cell-amplified sequence 1 (MCT-1) (Multiple copies T-cell malignancies)	14	2.24763	0.0214117
[R].SGGLQTPECLSR.[E]	P85037	FOXK1	Forkhead box protein K1 (Myocyte nuclear factor) (MNF)	439	2.24669	0.174317
[K].SLCMVK.[C]	Q96PV6	LENG8	Leukocyte receptor cluster member 8	584	2.24627	0.516178
[R].GVLMYGPPGCGK.[T]	P43686	PSMC4	26S proteasome regulatory subunit 6B (26S proteasome AAA-ATPase subunit RPT3) (MB67-interacting protein) (MIP224) (Proteasome 26S subunit ATPase 4) (Tat-binding protein 7) (TBP-7)	210	2.24529	0.276888
[R].SGCALTDAVAPGNK.[G]	Q9BQ70	TCF25	Transcription factor 25 (TCF-25) (Nuclear localized protein 1)	83	2.24407	0.479226
[K].ATVFLNPAACK.[G]	Q53H12	AGK	Acylglycerol kinase, mitochondrial (hAGK) (EC 2.7.1.107) (EC 2.7.1.138) (EC 2.7.1.94) (Multiple substrate lipid kinase) (HsMuLK) (MuLK) (Multi-substrate lipid kinase)	72	2.24365	0.137122
[-].MSETVICSSR.[A]	P50552	VASP	Vasodilator-stimulated phosphoprotein (VASP)	7	2.24316	0.464624
[R].ESCTAHAASQAATQR.[K]	Q9NYZ3	GTSE1	G2 and S phase-expressed protein 1 (GTSE-1) (Protein B99 homolog)	198	2.24141	0.244489
[-].MRHLPYFCR.[G]	Q969G6	RFK	Riboflavin kinase (EC 2.7.1.26) (ATP:riboflavin 5'-phosphotransferase) (Flavokinase)	8	2.2414	0.0951892
[R].QYLFSLYECR.[Y]	Q15008	PSMD6	26S proteasome non-ATPase regulatory subunit 6 (26S proteasome regulatory subunit RPN7) (26S proteasome regulatory subunit S10) (Breast cancer-associated protein SGA-113M) (Phosphonoformate immuno-associated protein 4) (Proteasome regulatory particle subunit p44S10) (p42A)	266	2.24137	0.473033
[K].AGIICQLNAR.[T]	P33991	MCM4	DNA replication licensing factor MCM4 (EC 3.6.4.12) (CDC21 homolog) (P1-CDC21)	605	2.24128	0.492624
[R].ACGLIIFRR.[C]	P50583	NUDT2	Bis(5'-nucleosyl)-tetraphosphatase [asymmetrical] (EC 3.6.1.17) (Diadenosine 5',5'''-P1,P4-tetraphosphate asymmetrical hydrolase) (Ap4A hydrolase) (Ap4Aase) (Diadenosine tetraphosphatase) (Nucleoside diphosphate-linked moiety X motif 2) (Nudix motif 2)	6	2.24101	0.332835
[R].NLFISCKSSHDR.[C]	P42166	TMPO	Lamina-associated polypeptide 2, isoform alpha (Thymopoietin isoform alpha) (TP alpha) (Thymopoietin-related peptide isoform alpha) (TPRP isoform alpha) [Cleaved into: Thymopoietin (TP) (Splenin)	280	2.23885	0.239243
[R].VQEVPKLKVCALR.[V]	Q07020	RPL18	60S ribosomal protein L18 (Large ribosomal subunit protein eL18)	101	2.23838	0.125495
[K].VFANPEDCVAFGKGENAK.[K]	P10620	MGST1	Microsomal glutathione S-transferase 1 (Microsomal GST-1) (EC 2.5.1.18) (Microsomal GST-I)	50	2.23669	0.181818
[K].SASLDNGGCALTTFSVLEGEKNNHR.[A]	P35610	SOAT1	Sterol O-acyltransferase 1 (EC 2.3.1.26) (Acyl-coenzyme A:cholesterol acyltransferase 1) (ACAT-1) (Cholesterol acyltransferase 1)	92	2.23611	0.372978
[R].LVIGQNGILSTPAVSCIIRK.[I]	P36871	PGM1	Phosphoglucomutase-1 (PGM 1) (EC 5.4.2.2) (Glucose phosphomutase 1)	101	2.23607	0.683539
[K].CPFIVALNKIDR.[L]	O60841	EIF5B	Eukaryotic translation initiation factor 5B (eIF-5B) (EC 3.6.5.3) (Translation initiation factor IF-2)	749	2.23485	0.107165
[K].ATQRPPYCDGTHR.[S]	P0C7P0	CISD3	CDGSH iron-sulfur domain-containing protein 3, mitochondrial (MitoNEET-related protein 2) (Miner2) (Mitochondrial inner NEET protein) (MiNT)	109	2.22509	0.46076
[R].LLEGDGGPNTGGMGAYCPAPQVSNDLLLK.[I]	P22102	GART	Trifunctional purine biosynthetic protein adenosine-3 [Includes: Phosphoribosylamine--glycine ligase (EC 6.3.4.13) (Glycinamide ribonucleotide synthetase) (GARS) (Phosphoribosylglycinamide synthetase)	237	2.22448	0.607729
[R].HGYIFSSLAGCLMK.[S]	Q9Y3B2	EXOSC1	Exosome complex component CSL4 (Exosome component 1)	40	2.22429	0.436311
[K].GRAPCAGPSR.[E]	Q9BU76	MMTAG2	Multiple myeloma tumor-associated protein 2 (hMMTAG2)	58	2.22201	0.263898
[K].LCVQNSPQEAR.[N]	P33240	CSTF2	Cleavage stimulation factor subunit 2 (CF-1 64 kDa subunit) (Cleavage stimulation factor 64 kDa subunit) (CSTF 64 kDa subunit) (CstF-64)	150	2.22001	0.0964373
[R].VVNIEGVDSNMCCGTHVSNLSDLQVIK.[I]	Q9BTE6	AARSD1	Alanyl-tRNA editing protein Aarsd1 (Alanyl-tRNA synthetase domain-containing protein 1)	210	2.21736	0.507843
[R].GDTVSASPCSAPLAR.[A]	Q15477	SKIV2L	Helicase SKI2W (Ski2) (EC 3.6.4.-) (Helicase-like protein) (HLP)	247	2.214	0.508581
[R].SVAPAAPTSCDFSPGDLVWAK.[M]	P52701	MSH6	DNA mismatch repair protein Msh6 (hMSH6) (G/T mismatch-binding protein) (GTBP) (GTMBP) (MutS protein homolog 6) (MutS-alpha 160 kDa subunit) (p160)	88	2.21336	0.687616
[K].ENSTLNCASFTAGIVEAVLTHSGFPAK.[V]	Q8IUR0	TRAPPC5	Trafficking protein particle complex subunit 5	139	2.21244	0.687783
[R].ALRFHPECPK.[L]	Q9NYH9	UTP6	U3 small nucleolar RNA-associated protein 6 homolog (Hepatocellular carcinoma-associated antigen 66) (Multiple hat domains protein)	175	2.2109	0.44968
[K].SPSSDSWTCADTSTERR.[S]	Q8N6T3	ARFGAP1	ADP-ribosylation factor GTPase-activating protein 1 (ARF GAP 1) (ADP-ribosylation factor 1 GTPase-activating protein) (ARF1 GAP) (ARF1-directed GTPase-activating protein)	351	2.20425	0.274099
[K].AIEDQLKEKDCALTVVALR.[S]	Q8N6M0	OTUD6B	Deubiquitinase OTUD6B (EC 3.4.19.12) (DUBA-5) (OTU domain-containing protein 6B)	172	2.19918	0.502372
[R].CADYVVTGAWSAK.[A]	Q9Y617	PSAT1	Phosphoserine aminotransferase (EC 2.6.1.52) (Phosphohydroxythreonine aminotransferase) (PSAT)	98	2.19799	0.484061
[R].CQGSLHEDVICTSR.[D]	P28340	POLD1	DNA polymerase delta catalytic subunit (EC 2.7.7.7) (3'-5' exodeoxyribonuclease) (EC 3.1.11.-) (DNA polymerase subunit delta p125)	1061	2.19731	0.511757
[R].FVYEACGAR.[ATV]	Q5TAQ9	DCAF8	DDB1- and CUL4-associated factor 8 (WD repeat-containing protein 42A)	174	2.19563	0.690838
[R].CQLPDGSFR.[R]	O75643	SNRNP200	U5 small nuclear ribonucleoprotein 200 kDa helicase (EC 3.6.4.13) (Activating signal cointegrator 1 complex subunit 3-like 1) (BRR2 homolog) (U5 snRNP-specific 200 kDa protein) (U5-200KD)	428	2.1918	0.446358
[R].KQQNEVSSCIPK.[I]	Q9NVX0	HAUS2	HAUS augmin-like complex subunit 2 (Centrosomal protein of 27 kDa) (Cep27)	200	2.18762	0.191743
[R].MVCSSTCYR.[A]	Q9NP81	SARS2	Serine--tRNA ligase, mitochondrial (EC 6.1.1.11) (SerRSmt) (Seryl-tRNA synthetase) (SerRS) (Seryl-tRNA(Ser/Sec) synthetase)	324	2.18534	0.359024
[R].CLIWGR.[K]	Q9UBM7	DHCR7	7-dehydrocholesterol reductase (7-DHC reductase) (EC 1.3.1.21) (Delta7-sterol reductase) (Sterol Delta(7)-reductase) (Sterol reductase SR-2)	368	2.18427	0.0263643
[K].VTVAGLAGKDPVQCSR.[D]	Q99497	PARK7	Parkinson disease protein 7 (Maillard deglycase) (Oncogene DJ1) (Parkinsonism-associated deglycase) (Protein DJ-1) (DJ-1) (Protein/nucleic acid deglycase DJ-1) (EC 3.1.2.-) (EC 3.5.1.-) (EC 3.5.1.124)	46	2.18426	0.505567
[R].AVHQCDRGWAPVFLDR.[E]	Q9Y5Y2	NUBP2	Cytosolic Fe-S cluster assembly factor NUBP2 (Nucleotide-binding protein 2) (NBP 2)	72	2.18412	0.0231194
[K].QLLPCEMACNEKLGK.[S]	Q9NR45	NANS	Sialic acid synthase (N-acetylneuraminate synthase) (EC 2.5.1.56) (N-acetylneuraminate-9-phosphate synthase) (EC 2.5.1.57) (N-acetylneuraminic acid phosphate synthase) (N-acetylneuraminic acid synthase)	287	2.18325	0.371937
[K].KLLPDDPYEKACQK.[M]	P78417	GSTO1	Glutathione S-transferase omega-1 (GSTO-1) (EC 2.5.1.18) (Glutathione S-transferase omega 1-1) (GSTO 1-1) (Glutathione-dependent dehydroascorbate reductase) (EC 1.8.5.1) (Monomethylarsonic acid reductase) (MMA(V) reductase) (EC 1.20.4.2) (S-(Phenacyl)glutathione reductase) (SPG-R)	112	2.18282	0.331523
[R].VLDPTCTIK.[T]	Q8TED0	UTP15	U3 small nucleolar RNA-associated protein 15 homolog	385	2.17884	0.608636
[K].KIENLCAMGFDR.[N]	P61086	UBE2K	Ubiquitin-conjugating enzyme E2 K (EC 2.3.2.23) (E2 ubiquitin-conjugating enzyme K) (Huntingtin-interacting protein 2) (HIP-2) (Ubiquitin carrier protein) (Ubiquitin-conjugating enzyme E2-25 kDa) (Ubiquitin-conjugating enzyme E2(25K)) (Ubiquitin-conjugating enzyme E2-25K) (Ubiquitin-protein ligase)	170	2.17816	0.492846
[K].VAFKYCQK.[Y]	Q9Y673	ALG5	Dolichyl-phosphate beta-glucosyltransferase (DolP-glucosyltransferase) (EC 2.4.1.117) (Asparagine-linked glycosylation protein 5 homolog)	124	2.17792	0.0851188
[R].DSAQCAAIAER.[L]	Q96RS6	NUDCD1	NudC domain-containing protein 1 (Chronic myelogenous leukemia tumor antigen 66) (Tumor antigen CML66)	376	2.17663	0.0871961
[K].NLETFCEETRR.[N]	Q9P2J5	LARS1	Leucine--tRNA ligase, cytoplasmic (EC 6.1.1.4) (Leucyl-tRNA synthetase) (LeuRS)	554	2.17502	0.115434
[K].QQLPQTPPSCLK.[T]	Q8IY81	FTSJ3	pre-rRNA 2'-O-ribose RNA methyltransferase FTSJ3 (EC 2.1.1.-) (Protein ftsJ homolog 3) (Putative rRNA methyltransferase 3)	577	2.17343	0.560599
[K].GAAVESIPVFGALCSSSSLHQTLEALAR.[D]	Q9BUK6	MSTO1	Protein misato homolog 1	511	2.17324	0.509807
[K].GTYADDCLVQR.[V]	Q9Y324	FCF1	rRNA-processing protein FCF1 homolog	144	2.17178	0.510849
[K].IDMCPANILQETLK.[L]	O00178	GTPBP1	GTP-binding protein 1 (G-protein 1) (GP-1) (GP1)	313	2.17142	0.493367
[K].ARPSVLWCYK.[K]	Q9H0A0	NAT10	RNA cytidine acetyltransferase (EC 2.3.1.-) (18S rRNA cytosine acetyltransferase) (N-acetyltransferase 10) (N-acetyltransferase-like protein) (hALP)	58	2.16957	0.530013
[R].LLECHFMPPEK.[V]	Q9BYG3	NIFK	MKI67 FHA domain-interacting nucleolar phosphoprotein (Nucleolar phosphoprotein Nopp34) (Nucleolar protein interacting with the FHA domain of pKI-67) (hNIFK)	118	2.16904	0.211729
[R].LCNLEEGSPGSGTYTR.[H]	Q9Y3B2	EXOSC1	Exosome complex component CSL4 (Exosome component 1)	15	2.16734	0.614845
[K].LVSPLCLAPYFR.[L]	Q9BXW9	FANCD2	Fanconi anemia group D2 protein (Protein FACD2)	729	2.16656	0.253648
[K].VVNEINIEDLCLTK.[A]	Q8N5K1	CISD2	CDGSH iron-sulfur domain-containing protein 2 (Endoplasmic reticulum intermembrane small protein) (MitoNEET-related 1 protein) (Miner1) (Nutrient-deprivation autophagy factor-1) (NAF-1)	92	2.16331	0.0383641
[R].CNVEPVGR.[L]	Q14676	MDC1	Mediator of DNA damage checkpoint protein 1 (Nuclear factor with BRCT domains 1)	26	2.16318	0.311222
[R].ELTFCR.[K]	Q9Y5Y2	NUBP2	Cytosolic Fe-S cluster assembly factor NUBP2 (Nucleotide-binding protein 2) (NBP 2)	177	2.15832	0.447507
[K].VANVIVDHSLQDCVFSK.[E]	A9UHW6	MIF4GD	MIF4G domain-containing protein (SLBP-interacting protein 1) (hSLIP1)	49	2.15564	0.0578736
[K].CSGASQKLPR.[K]	Q9H9L3	ISG20L2	Interferon-stimulated 20 kDa exonuclease-like 2 (EC 3.1.-.-)	168	2.15523	0.541745
[K].KPLKPCCACPETKK.[A]	Q14061	COX17	Cytochrome c oxidase copper chaperone	24	2.15499	0.177259
[K].TATAVAHCKRGNGLIK.[V]	P62249	RPS16	40S ribosomal protein S16 (Small ribosomal subunit protein uS9)	25	2.15496	0.00414549
[R].INFLSNNQCENIR.[R]	Q9UBD5	ORC3	Origin recognition complex subunit 3 (Origin recognition complex subunit Latheo)	363	2.15452	0.0702339
[K].KSDCSLFMFGSHNK.[K]	Q9H7B2	RPF2	Ribosome production factor 2 homolog (Brix domain-containing protein 1) (Ribosome biogenesis protein RPF2 homolog)	87	2.15416	0.268844
[K].AKPTGSGKEEGPAPCKQMK.[L]	Q8IUF8	RIOX2	Ribosomal oxygenase 2 (60S ribosomal protein L27a histidine hydroxylase) (Bifunctional lysine-specific demethylase and histidyl-hydroxylase MINA) (EC 1.14.11.-) (Histone lysine demethylase MINA) (MYC-induced nuclear antigen) (Mineral dust-induced gene protein) (Nucleolar protein 52) (Ribosomal oxygenase MINA) (ROX)	19	2.15179	0.432242
[K].KPRPSEGDEDCLPASK.[K]	P78346	RPP30	Ribonuclease P protein subunit p30 (RNaseP protein p30) (RNase P subunit 2)	257	2.14874	0.231183
[K].AGEGTYALDSESCMEKLAALSASLAR.[V]	O00541	PES1	Pescadillo homolog	272	2.14521	0.294711
[R].NQSFCPTVNLDK.[L]	P46776	RPL27A	60S ribosomal protein L27a (Large ribosomal subunit protein uL15)	70	2.14494	0.178292
[R].VGEGPGVCWLAPEQTAGK.[K]	Q9H4A4	RNPEP	Aminopeptidase B (AP-B) (EC 3.4.11.6) (Arginine aminopeptidase) (Arginyl aminopeptidase)	151	2.14375	0.700457
[K].LTTQAYCK.[M]	O43402	EMC8	ER membrane protein complex subunit 8 (Neighbor of COX4) (Protein FAM158B)	12	2.1418	0.50299
[K].IRPECFELLR.[V]	P23443	RPS6KB1	Ribosomal protein S6 kinase beta-1 (S6K-beta-1) (S6K1) (EC 2.7.11.1) (70 kDa ribosomal protein S6 kinase 1) (P70S6K1) (p70-S6K 1) (Ribosomal protein S6 kinase I) (Serine/threonine-protein kinase 14A) (p70 ribosomal S6 kinase alpha) (p70 S6 kinase alpha) (p70 S6K-alpha) (p70 S6KA)	90	2.14148	0.414835
[R].LSESVLSPPCFVR.[N]	Q93009	USP7	Ubiquitin carboxyl-terminal hydrolase 7 (EC 3.4.19.12) (Deubiquitinating enzyme 7) (Herpesvirus-associated ubiquitin-specific protease) (Ubiquitin thioesterase 7) (Ubiquitin-specific-processing protease 7)	90	2.1407	0.701032
[K].LQFHNVKPECLEAYNK.[I]	O75323	NIPSNAP2	Protein NipSnap homolog 2 (NipSnap2) (Glioblastoma-amplified sequence)	85	2.14008	0.215837
[K].TLTIDCVQFQR.[G]	P23786	CPT2	Carnitine O-palmitoyltransferase 2, mitochondrial (EC 2.3.1.21) (Carnitine palmitoyltransferase II) (CPT II)	445	2.13994	0.570701
[K].HSMNPFCEIAVEEAVR.[L]	P38117	ETFB	Electron transfer flavoprotein subunit beta (Beta-ETF)	42	2.13978	0.151356
[K].NKCLYALEEGIVR.[Y]	Q9P0M9	MRPL27	39S ribosomal protein L27, mitochondrial (L27mt) (MRP-L27) (Mitochondrial large ribosomal subunit protein bL27m)	88	2.13952	0.517817
[R].VNGLPSPTHSAHCSFYR.[T]	O15075	DCLK1	Serine/threonine-protein kinase DCLK1 (EC 2.7.11.1) (Doublecortin domain-containing protein 3A) (Doublecortin-like and CAM kinase-like 1) (Doublecortin-like kinase 1)	39	2.13936	0.0855319
[K].MKNCQHANAERPTVAR.[I]	Q9Y5J1	UTP18	U3 small nucleolar RNA-associated protein 18 homolog (WD repeat-containing protein 50)	241	2.13925	0.465647
[R].CKIPNTVEEAVR.[I]	Q12996	CSTF3	Cleavage stimulation factor subunit 3 (CF-1 77 kDa subunit) (Cleavage stimulation factor 77 kDa subunit) (CSTF 77 kDa subunit) (CstF-77)	646	2.13883	0.549821
[R].YASICQQNGIVPIVEPEILPDGDHDLKR.[C]	P04075	ALDOA	Fructose-bisphosphate aldolase A (EC 4.1.2.13) (Lung cancer antigen NY-LU-1) (Muscle-type aldolase)	178	2.13384	0.460104
[K].TTNRCEALSQR.[H]	Q8IWC1	MAP7D3	MAP7 domain-containing protein 3	572	2.13278	0.252507
[R].LNCAEYKNWVK.[A]	Q8TB03	CXorf38	Uncharacterized protein CXorf38	12	2.13277	0.387536
[R].IEGCIIGFDEYMNLVLDDAEEIHSK.[T]	P62304	SNRPE	Small nuclear ribonucleoprotein E (snRNP-E) (Sm protein E) (Sm-E) (SmE)	46	2.13245	0.524015
[K].HACQLSQR.[L]	Q6P996	PDXDC1	Pyridoxal-dependent decarboxylase domain-containing protein 1 (EC 4.1.1.-)	361	2.13216	0.130687
[R].FYVTTCVGK.[S]	Q8NI36	WDR36	WD repeat-containing protein 36 (T-cell activation WD repeat-containing protein) (TA-WDRP)	101	2.13195	0.508752
[K].MVTEDQSKATEECTST.[-]	Q9NYK5	MRPL39	39S ribosomal protein L39, mitochondrial (L39mt) (MRP-L39) (39S ribosomal protein L5, mitochondrial) (L5mt) (MRP-L5) (Mitochondrial large ribosomal subunit protein mL39)	335	2.13114	0.459318
[K].KAGPGSLELCGLPSQK.[T]	Q14684	RRP1B	Ribosomal RNA processing protein 1 homolog B (RRP1-like protein B)	583	2.13113	0.370524
[K].LYCQELK.[K]	Q9BVP2	GNL3	Guanine nucleotide-binding protein-like 3 (E2-induced gene 3 protein) (Novel nucleolar protein 47) (NNP47) (Nucleolar GTP-binding protein 3) (Nucleostemin)	131	2.12909	0.0829968
[K].IDGQQTIIACIESHQFQAK.[N]	P47755	CAPZA2	F-actin-capping protein subunit alpha-2 (CapZ alpha-2)	157	2.12488	0.239206
[K].CNEQPNRVEIYEK.[T]	Q7L576	CYFIP1	Cytoplasmic FMR1-interacting protein 1 (Specifically Rac1-associated protein 1) (Sra-1) (p140sra-1)	98	2.12471	0.229986
[K].QTIGNSCGTIGLIHAVANNQDKLGFEDGSVLK.[Q]	P09936	UCHL1	Ubiquitin carboxyl-terminal hydrolase isozyme L1 (UCH-L1) (EC 3.4.19.12) (Neuron cytoplasmic protein 9.5) (PGP 9.5) (PGP9.5) (Ubiquitin thioesterase L1)	90	2.12315	0.299576
[K].SGCSEAQPPESPETR.[L]	Q9Y6A5	TACC3	Transforming acidic coiled-coil-containing protein 3 (ERIC-1)	426	2.12315	0.704356
[R].VYCGHEYTINNLK.[F]	Q16775	HAGH	Hydroxyacylglutathione hydrolase, mitochondrial (EC 3.1.2.6) (Glyoxalase II) (Glx II)	219	2.12001	0.704955
[K].AIVTGKDCPHMK.[E]	Q96JJ3	ELMO2	Engulfment and cell motility protein 2 (Protein ced-12 homolog A) (hCed-12A)	615	2.11896	0.705155
[R].DAGADLDKPEPTCGR.[S]	Q15653	NFKBIB	NF-kappa-B inhibitor beta (NF-kappa-BIB) (I-kappa-B-beta) (IkB-B) (IkB-beta) (IkappaBbeta) (Thyroid receptor-interacting protein 9) (TR-interacting protein 9) (TRIP-9)	240	2.11791	0.705356
[K].TCNTNPHLNALSTDSACR.[R]	Q9NZB2	FAM120A	Constitutive coactivator of PPAR-gamma-like protein 1 (Oxidative stress-associated Src activator) (Protein FAM120A)	1103	2.1178	0.466752
[K].FEECRKEIEER.[E]	P43487	RANBP1	Ran-specific GTPase-activating protein (Ran-binding protein 1) (RanBP1)	158	2.11693	0.22618
[K].TCLFQK.[W]	Q86U70	LDB1	LIM domain-binding protein 1 (LDB-1) (Carboxyl-terminal LIM domain-binding protein 2) (CLIM-2) (LIM domain-binding factor CLIM2) (hLdb1) (Nuclear LIM interactor)	273	2.11367	0.0291079
[K].DCDPGEVNK.[A]	Q9NYK5	MRPL39	39S ribosomal protein L39, mitochondrial (L39mt) (MRP-L39) (39S ribosomal protein L5, mitochondrial) (L5mt) (MRP-L5) (Mitochondrial large ribosomal subunit protein mL39)	133	2.1126	0.497932
[K].NGAGLHTASSCFWDSSTDGSCTVR.[W]	P63172	DYNLT1	Dynein light chain Tctex-type 1 (Protein CW-1) (T-complex testis-specific protein 1 homolog)	83	2.11235	0.553965
[K].RPLLAFACDDKDGK.[Y]	Q96J01	THOC3	THO complex subunit 3 (Tho3) (TEX1 homolog) (hTREX45)	326	2.11123	0.538262
[R].RVQPQWSPPAGTQPCR.[L]	P49589	CARS1	Cysteine--tRNA ligase, cytoplasmic (EC 6.1.1.16) (Cysteinyl-tRNA synthetase) (CysRS)	27	2.10746	0.291884
[K].VQEAPIDEHWIIECNDGVFQR.[L]	Q14353	GAMT	Guanidinoacetate N-methyltransferase (EC 2.1.1.2)	91	2.10643	0.528465
[K].TCNTMNQFVNK.[F]	Q7L5N1	COPS6	COP9 signalosome complex subunit 6 (SGN6) (Signalosome subunit 6) (JAB1-containing signalosome subunit 6) (MOV34 homolog) (Vpr-interacting protein) (hVIP)	299	2.10595	0.176404
[R].CLKEQGYDPFKEDLNHLVGYK.[G]	Q9NV35	NUDT15	Nucleotide triphosphate diphosphatase NUDT15 (EC 3.6.1.9) (MutT homolog 2) (MTH2) (Nucleoside diphosphate-linked moiety X motif 15) (Nudix motif 15) (Nucleoside diphosphate-linked to another moiety X hydrolase 15) (Nudix hydrolase 15)	140	2.10432	0.0286428
[R].SASKTGCDVQER.[V]	Q9BVQ7	SPATA5L1	Spermatogenesis-associated protein 5-like protein 1	580	2.10391	0.558845
[R].SSPSIICMPK.[Q]	Q9NZN8	CNOT2	CCR4-NOT transcription complex subunit 2 (CCR4-associated factor 2)	175	2.10346	0.28266
[R].FILSLASCKK.[C]	Q9H0A0	NAT10	RNA cytidine acetyltransferase (EC 2.3.1.-) (18S rRNA cytosine acetyltransferase) (N-acetyltransferase 10) (N-acetyltransferase-like protein) (hALP)	194	2.10299	0.491591
[K].CPICVPCGLR.[L]	Q9HAV4	XPO5	Exportin-5 (Exp5) (Ran-binding protein 21)	44	2.10226	0.371327
[K].FNNWGGSLSLGHPFGATGCR.[L]	P55084	HADHB	Trifunctional enzyme subunit beta, mitochondrial (TP-beta) [Includes: 3-ketoacyl-CoA thiolase (EC 2.3.1.155) (EC 2.3.1.16) (Acetyl-CoA acyltransferase) (Beta-ketothiolase)]	435	2.10116	0.543772
[K].LMCKPIFSK.[I]	P41091	EIF2S3	Eukaryotic translation initiation factor 2 subunit 3 (EC 3.6.5.3) (Eukaryotic translation initiation factor 2 subunit gamma X) (eIF-2-gamma X) (eIF-2gX)	311	2.10078	0.506236
[R].ALCDLGPWVK.[C]	Q8N0U8	VKORC1L1	Vitamin K epoxide reductase complex subunit 1-like protein 1 (VKORC1-like protein 1) (EC 1.17.4.4)	50	2.10053	0.297621
[R].AACLCFR.[S]	O95989	NUDT3	Diphosphoinositol polyphosphate phosphohydrolase 1 (DIPP-1) (EC 3.6.1.52) (Diadenosine 5',5'''-P1,P6-hexaphosphate hydrolase 1) (EC 3.6.1.-) (Nucleoside diphosphate-linked moiety X motif 3) (Nudix motif 3)	23	2.09916	0.328703
[K].VPPAPVPCPPPSPGPSAVPSSPK.[S]	O95817	BAG3	BAG family molecular chaperone regulator 3 (BAG-3) (Bcl-2-associated athanogene 3) (Bcl-2-binding protein Bis) (Docking protein CAIR-1)	373	2.09762	0.709254
[R].QPALSAACLGPEVTTQYGGQYR.[T]	P13798	APEH	Acylamino-acid-releasing enzyme (AARE) (EC 3.4.19.1) (Acyl-peptide hydrolase) (APH) (Acylaminoacyl-peptidase) (Oxidized protein hydrolase) (OPH)	30	2.09762	0.709254
[K].LQIQCVVEDDK.[V]	P29692	EEF1D	Elongation factor 1-delta (EF-1-delta) (Antigen NY-CO-4)	247	2.09631	0.274069
[R].FLGCVDIKDLPVSEQQER.[A]	Q9UNM6	PSMD13	26S proteasome non-ATPase regulatory subunit 13 (26S proteasome regulatory subunit RPN9) (26S proteasome regulatory subunit S11) (26S proteasome regulatory subunit p40.5)	182	2.09571	0.299851
[R].FLPEFPSCSLLK.[E]	Q9H9A6	LRRC40	Leucine-rich repeat-containing protein 40	264	2.09383	0.554527
[K].NVGTGLVGAPACGDVMK.[L]	Q9H1K1	ISCU	Iron-sulfur cluster assembly enzyme ISCU, mitochondrial (NifU-like N-terminal domain-containing protein) (NifU-like protein)	69	2.09322	0.520755
[R].VFNVFCLYGNVEK.[V]	P14866	HNRNPL	Heterogeneous nuclear ribonucleoprotein L (hnRNP L)	404	2.09304	0.516877
[R].ILPMAGRDPECQR.[T]	Q8WVC0	LEO1	RNA polymerase-associated protein LEO1 (Replicative senescence down-regulated leo1-like protein)	530	2.0924	0.32863
[R].LLPLPSCLPALASSQVK.[R]	Q96D70	R3HDM4	R3H domain-containing protein 4	29	2.09128	0.704
[R].KPLSLAGDEETECQSSPK.[H]	Q86TN4	TRPT1	tRNA 2'-phosphotransferase 1 (EC 2.7.1.160)	237	2.09128	0.704
[R].CGTLGAQPDGEPAALAAAAAAEPPFYK.[D]	O14654	IRS4	Insulin receptor substrate 4 (IRS-4) (160 kDa phosphotyrosine protein) (py160) (Phosphoprotein of 160 kDa) (pp160)	206	2.09128	0.704
[K].SDTATGGESAGHATSSQEPSGCSDQRPAEDLNIR.[V]	Q92575	UBXN4	UBX domain-containing protein 4 (Erasin) (UBX domain-containing protein 2)	186	2.09128	0.704
[R].GRQPGAPGGPQPPGSDRNQCPAKPDGGGAPNGVR.[N]	Q9BX95	SGPP1	Sphingosine-1-phosphate phosphatase 1 (SPPase1) (Spp1) (hSPP1) (hSPPase1) (EC 3.1.3.-) (Sphingosine-1-phosphatase 1) (Sphingosine-1-phosphate phosphohydrolase 1) (SPP-1)	76	2.09128	0.704
[R].VQEHPASAEFVLKGETEELQANACTNPAVHEK.[L]	Q9NZJ6	COQ3	Ubiquinone biosynthesis O-methyltransferase, mitochondrial (3-demethylubiquinol 3-O-methyltransferase) (EC 2.1.1.64) (Polyprenyldihydroxybenzoate methyltransferase) (EC 2.1.1.114)	358	2.09128	0.704
[K].CDLSPWAVSR.[D]	O14966	RAB29	Ras-related protein Rab-7L1 (Rab-7-like protein 1) (Ras-related protein Rab-29)	127	2.09128	0.704
[R].LVVIDSVAAPFRCEFDSQASAPR.[A]	O43542	XRCC3	DNA repair protein XRCC3 (X-ray repair cross-complementing protein 3)	221	2.09128	0.704
[R].SDSEDICLFTKDEPNSTPEKTEQFYR.[K]	O76021	RSL1D1	Ribosomal L1 domain-containing protein 1 (CATX-11) (Cellular senescence-inhibited gene protein) (Protein PBK1)	96	2.09128	0.704
[K].DQACYIFHHR.[C]	Q9BZE1	MRPL37	39S ribosomal protein L37, mitochondrial (L37mt) (MRP-L37) (39S ribosomal protein L2, mitochondrial) (L2mt) (MRP-L2) (Mitochondrial large ribosomal subunit protein mL37)	104	2.09128	0.704
[-].MALVPCQVLR.[M]	Q9NVV5	AIG1	Androgen-induced gene 1 protein (AIG-1) (Fatty acid esters of hydroxy fatty acids hydrolase AIG1) (FAHFA hydrolase AIG1) (EC 3.1.-.-)	6	2.08934	0.0836878
[R].VCNLIDSGTK.[E]	Q02252	ALDH6A1	Methylmalonate-semialdehyde dehydrogenase [acylating], mitochondrial (MMSDH) (Malonate-semialdehyde dehydrogenase [acylating]) (EC 1.2.1.18) (EC 1.2.1.27) (Aldehyde dehydrogenase family 6 member A1)	368	2.08926	0.30757
[K].YCQVIR.[V]	P39023	RPL3	60S ribosomal protein L3 (HIV-1 TAR RNA-binding protein B) (TARBP-B) (Large ribosomal subunit protein uL3)	157	2.08713	0.399519
[K].ALCAEADRLQQSHPLSATQIQVK.[R]	Q13813	SPTAN1	Spectrin alpha chain, non-erythrocytic 1 (Alpha-II spectrin) (Fodrin alpha chain) (Spectrin, non-erythroid alpha subunit)	315	2.0856	0.711586
[R].CPGESLINPGFK.[S]	Q9BUH6	PAXX	Protein PAXX (Paralog of XRCC4 and XLF) (XRCC4-like small protein)	180	2.08531	0.0456586
[R].GLGDCLVK.[I]	P12236	SLC25A6	ADP/ATP translocase 3 (ADP,ATP carrier protein 3) (ADP,ATP carrier protein, isoform T2) (ANT 2) (Adenine nucleotide translocator 3) (ANT 3) (Solute carrier family 25 member 6) [Cleaved into: ADP/ATP translocase 3, N-terminally processed]	160	2.08312	0.203744
[K].SLLCHLPR.[I]	Q9NY93	DDX56	Probable ATP-dependent RNA helicase DDX56 (EC 3.6.4.13) (ATP-dependent 61 kDa nucleolar RNA helicase) (DEAD box protein 21) (DEAD box protein 56)	185	2.08296	0.0845978
[K].LTSDPTDIPVVCLESDNGNIMIQK.[H]	O43504	LAMTOR5	Ragulator complex protein LAMTOR5 (Hepatitis B virus X-interacting protein) (HBV X-interacting protein) (HBX-interacting protein) (Late endosomal/lysosomal adaptor and MAPK and MTOR activator 5)	66	2.08247	0.571589
[R].EMASCITQR.[K]	Q969E8	TSR2	Pre-rRNA-processing protein TSR2 homolog	114	2.08223	0.000555226
[R].VANCQTVR.[M]	Q9Y4A5	TRRAP	Transformation/transcription domain-associated protein (350/400 kDa PCAF-associated factor) (PAF350/400) (STAF40) (Tra1 homolog)	620	2.08195	0.373346
[K].LHVGNISPTCTNKELR.[A]	Q9BWF3	RBM4	RNA-binding protein 4 (Lark homolog) (hLark) (RNA-binding motif protein 4) (RNA-binding motif protein 4a)	89	2.07694	0.311094
[K].CPLDPYFIMPDK.[C]	P33992	MCM5	DNA replication licensing factor MCM5 (EC 3.6.4.12) (CDC46 homolog) (P1-CDC46)	207	2.07669	0.572595
[K].AAQGPPAPAVPPNTDVMACTQTALLQK.[L]	O60232	ZNRD2	Protein ZNRD2 (Autoantigen p27) (Sjoegren syndrome/scleroderma autoantigen 1) (Zinc ribbon domain-containing protein 2)	152	2.07638	0.621926
[K].VAQLCDFNPK.[S]	P09497	CLTB	Clathrin light chain B (Lcb)	199	2.07638	0.0692771
[K].AQCPIVER.[L]	P46782	RPS5	40S ribosomal protein S5 (Small ribosomal subunit protein uS7) [Cleaved into: 40S ribosomal protein S5, N-terminally processed]	66	2.07633	0.000684029
[K].NMQITILTCR.[H]	O95456	PSMG1	Proteasome assembly chaperone 1 (PAC-1) (Chromosome 21 leucine-rich protein) (C21-LRP) (Down syndrome critical region protein 2)	169	2.0754	0.21403
[R].SCFESSPDPELK.[S]	Q9UQ35	SRRM2	Serine/arginine repetitive matrix protein 2 (300 kDa nuclear matrix antigen) (Serine/arginine-rich splicing factor-related nuclear matrix protein of 300 kDa) (SR-related nuclear matrix protein of 300 kDa) (Ser/Arg-related nuclear matrix protein of 300 kDa) (Splicing coactivator subunit SRm300) (Tax-responsive enhancer element-binding protein 803) (TaxREB803)	872	2.07477	0.174477
[R].VWGTTCTKHPHIK.[M]	O95340	PAPSS2	Bifunctional 3'-phosphoadenosine 5'-phosphosulfate synthase 2 (PAPS synthase 2) (PAPSS 2) (Sulfurylase kinase 2) (SK 2) (SK2) [Includes: Sulfate adenylyltransferase (EC 2.7.7.4) (ATP-sulfurylase) (Sulfate adenylate transferase) (SAT)	350	2.07357	0.295118
[R].LFDVCTVSR.[T]	Q00534	CDK6	Cyclin-dependent kinase 6 (EC 2.7.11.22) (Cell division protein kinase 6) (Serine/threonine-protein kinase PLSTIRE)	83	2.07232	0.517533
[K].AISEPNFSVAYANMCR.[C]	Q04637	EIF4G1	Eukaryotic translation initiation factor 4 gamma 1 (eIF-4-gamma 1) (eIF-4G 1) (eIF-4G1) (p220)	819	2.07199	0.00723023
[R].ENPDLACLQSIIFDEERSPEEQAK.[T]	O95801	TTC4	Tetratricopeptide repeat protein 4 (TPR repeat protein 4)	63	2.07112	0.714415
[K].LTLPNGEPVPCLLLANK.[C]	O14966	RAB29	Ras-related protein Rab-7L1 (Rab-7-like protein 1) (Ras-related protein Rab-29)	120	2.06999	0.714637
[R].GKLIEAEDNMNCQMSNITVTYR.[D]	P62318	SNRPD3	Small nuclear ribonucleoprotein Sm D3 (Sm-D3) (snRNP core protein D3)	41	2.06873	0.373969
[K].NCMTDLLAK.[L]	Q00765	REEP5	Receptor expression-enhancing protein 5 (Polyposis locus protein 1) (Protein TB2)	18	2.06827	0.270302
[K].STAPVMDLLGLDAPVACSIANSK.[T]	Q8WU79	SMAP2	Stromal membrane-associated protein 2 (Stromal membrane-associated protein 1-like)	196	2.06773	0.71508
[R].CSTGSPSKDVTK.[S]	Q5SW79	CEP170	Centrosomal protein of 170 kDa (Cep170) (KARP-1-binding protein) (KARP1-binding protein)	967	2.06691	0.480997
[R].EKLGCQDAFPEVYDK.[I]	Q15392	DHCR24	Delta(24)-sterol reductase (EC 1.3.1.72) (24-dehydrocholesterol reductase) (3-beta-hydroxysterol Delta-24-reductase) (Diminuto/dwarf1 homolog) (Seladin-1)	499	2.0666	0.588373
[K].LFVINEVCEMK.[N]	Q8TDN6	BRIX1	Ribosome biogenesis protein BRX1 homolog (Brix domain-containing protein 2)	107	2.06581	0.502192
[R].NRGPGCTWDSLR.[N]	Q15633	TARBP2	RISC-loading complex subunit TARBP2 (TAR RNA-binding protein 2) (Trans-activation-responsive RNA-binding protein)	263	2.06557	0.54832
[R].SGQGAFGNMCR.[G]	P36578	RPL4	60S ribosomal protein L4 (60S ribosomal protein L1) (Large ribosomal subunit protein uL4)	96	2.06538	0.0270698
[K].ADTLTPEECQQFKK.[Q]	Q16181	SEPTIN7	Septin-7 (CDC10 protein homolog)	204	2.06339	0.328619
[R].SVNSREPSQVIFCNR.[S]	P40337	VHL	von Hippel-Lindau disease tumor suppressor (Protein G7) (pVHL)	77	2.06306	0.57628
[K].FVVDVDKNIDINDVTPNCR.[V]	P62195	PSMC5	26S proteasome regulatory subunit 8 (26S proteasome AAA-ATPase subunit RPT6) (Proteasome 26S subunit ATPase 5) (Proteasome subunit p45) (Thyroid hormone receptor-interacting protein 1) (TRIP1) (p45/SUG)	112	2.06281	0.126526
[K].ICQEVLPK.[I]	O75323	NIPSNAP2	Protein NipSnap homolog 2 (NipSnap2) (Glioblastoma-amplified sequence)	93	2.06052	0.551017
[R].ESLCDSPHQNLSRPLLENK.[L]	O15042	U2SURP	U2 snRNP-associated SURP motif-containing protein (140 kDa Ser/Arg-rich domain protein) (U2-associated protein SR140)	65	2.05995	0.298793
[K].ELGLNPEKVNIEGGAIALGHPLGASGCR.[I]	Q9BWD1	ACAT2	Acetyl-CoA acetyltransferase, cytosolic (EC 2.3.1.9) (Acetyl-CoA transferase-like protein) (Cytosolic acetoacetyl-CoA thiolase)	360	2.05967	0.557089
[K].QCVDHYNEVK.[S]	O95299	NDUFA10	NADH dehydrogenase [ubiquinone] 1 alpha subcomplex subunit 10, mitochondrial (Complex I-42kD) (CI-42kD) (NADH-ubiquinone oxidoreductase 42 kDa subunit)	183	2.05875	0.140142
[R].KLQFFCDPR.[K]	Q53H12	AGK	Acylglycerol kinase, mitochondrial (hAGK) (EC 2.7.1.107) (EC 2.7.1.138) (EC 2.7.1.94) (Multiple substrate lipid kinase) (HsMuLK) (MuLK) (Multi-substrate lipid kinase)	408	2.0587	0.524334
[-].MCDFTEDQTAEFKEAFQLFDRTGDGK.[I]	P60660	MYL6	Myosin light polypeptide 6 (17 kDa myosin light chain) (LC17) (Myosin light chain 3) (MLC-3) (Myosin light chain alkali 3) (Myosin light chain A3) (Smooth muscle and nonmuscle myosin light chain alkali 6)	2	2.05841	0.146542
[K].ISNTAISISDHTALAQFCKEK.[K]	P22102	GART	Trifunctional purine biosynthetic protein adenosine-3 [Includes: Phosphoribosylamine--glycine ligase (EC 6.3.4.13) (Glycinamide ribonucleotide synthetase) (GARS) (Phosphoribosylglycinamide synthetase)	62	2.05467	0.293516
[R].NFNYHILSPCDLSNYTDLAMSTVK.[Q]	Q9UKF6	CPSF3	Cleavage and polyadenylation specificity factor subunit 3 (EC 3.1.27.-) (Cleavage and polyadenylation specificity factor 73 kDa subunit) (CPSF 73 kDa subunit) (mRNA 3'-end-processing endonuclease CPSF-73)	498	2.05308	0.287186
[K].DLDQCRDGK.[V]	P60903	S100A10	Protein S100-A10 (Calpactin I light chain) (Calpactin-1 light chain) (Cellular ligand of annexin II) (S100 calcium-binding protein A10) (p10 protein) (p11)	62	2.05095	0.0888857
[R].LHMTIFSQSVSPCGK.[F]	Q86W42	THOC6	THO complex subunit 6 homolog (Functional spliceosome-associated protein 35) (fSAP35) (WD repeat-containing protein 58)	35	2.05026	0.0424395
[K].SKLVIYGGMSGCR.[L]	P51610	HCFC1	Host cell factor 1 (HCF) (HCF-1) (C1 factor) (CFF) (VCAF) (VP16 accessory protein) [Cleaved into: HCF N-terminal chain 1	227	2.0498	0.203487
[R].TDCSPIQFESAWALTNIASGTSEQTK.[A]	P52292	KPNA2	Importin subunit alpha-1 (Karyopherin subunit alpha-2) (RAG cohort protein 1) (SRP1-alpha)	133	2.04653	0.627629
[R].EICLLKELK.[H]	Q00535	CDK5	Cyclin-dependent-like kinase 5 (EC 2.7.11.1) (Cell division protein kinase 5) (Serine/threonine-protein kinase PSSALRE) (Tau protein kinase II catalytic subunit) (TPKII catalytic subunit)	53	2.04523	0.232848
[R].VEYASKVDENFDCVEADDVEGK.[I]	O14929	HAT1	Histone acetyltransferase type B catalytic subunit (EC 2.3.1.48) (Histone acetyltransferase 1)	101	2.04483	0.0430147
[R].IYCEDKQTFLQDCEDDGETAAGGR.[L]	Q9P2X3	IMPACT	Protein IMPACT (Imprinted and ancient gene protein homolog)	226	2.04473	0.719633
[R].CESKKFGGPGAR.[A]	P62249	RPS16	40S ribosomal protein S16 (Small ribosomal subunit protein uS9)	127	2.04412	0.127266
[R].CKDDEFTHLYTLIVRPDNTYEVK.[I]	P27797	CALR	Calreticulin (CRP55) (Calregulin) (Endoplasmic reticulum resident protein 60) (ERp60) (HACBP) (grp60)	163	2.04356	0.719867
[K].CEIKVAQPK.[E]	Q99729	HNRNPAB	Heterogeneous nuclear ribonucleoprotein A/B (hnRNP A/B) (APOBEC1-binding protein 1) (ABBP-1)	224	2.03827	0.315713
[K].SERPCDEDKTDSETGK.[L]	Q8ND82	ZNF280C	Zinc finger protein 280C (Suppressor of hairy wing homolog 3) (Zinc finger protein 633)	278	2.03652	0.446431
[K].KSVSPSASPVVCYQSNRDELR.[R]	Q12841	FSTL1	Follistatin-related protein 1 (Follistatin-like protein 1)	113	2.03576	0.668211
[K].SVPGVCGASQTHQKPQNGEKKEESLTER.[K]	Q9Y2R4	DDX52	Probable ATP-dependent RNA helicase DDX52 (EC 3.6.4.13) (ATP-dependent RNA helicase ROK1-like) (DEAD box protein 52)	59	2.03472	0.46831
[K].AKPPADPAAAASPCR.[A]	Q9GZT9	EGLN1	Egl nine homolog 1 (EC 1.14.11.29) (Hypoxia-inducible factor prolyl hydroxylase 2) (HIF-PH2) (HIF-prolyl hydroxylase 2) (HPH-2) (Prolyl hydroxylase domain-containing protein 2) (PHD2) (SM-20)	127	2.03384	0.537114
[K].SMFIACAGK.[K]	P09884	POLA1	DNA polymerase alpha catalytic subunit (EC 2.7.7.7) (DNA polymerase alpha catalytic subunit p180)	141	2.03206	0.590391
[R].FGEVTSASNCTDFQSR.[R]	Q9NP81	SARS2	Serine--tRNA ligase, mitochondrial (EC 6.1.1.11) (SerRSmt) (Seryl-tRNA synthetase) (SerRS) (Seryl-tRNA(Ser/Sec) synthetase)	425	2.03155	0.0946138
[-].MPGPATDAGKIPFCDAKEEIR.[A]	Q86SK9	SCD5	Stearoyl-CoA desaturase 5 (EC 1.14.19.1) (Acyl-CoA-desaturase 4) (HSCD5) (Stearoyl-CoA 9-desaturase) (Stearoyl-CoA desaturase 2)	14	2.03072	0.651213
[K].NSNVDSSYLESLYQSCPR.[G]	Q7Z2W4	ZC3HAV1	Zinc finger CCCH-type antiviral protein 1 (ADP-ribosyltransferase diphtheria toxin-like 13) (ARTD13) (Inactive Poly [ADP-ribose] polymerase 13) (PARP13) (Zinc finger CCCH domain-containing protein 2) (Zinc finger antiviral protein) (ZAP)	645	2.03054	0.722471
[K].GEIPALPPCK.[F]	O75439	PMPCB	Mitochondrial-processing peptidase subunit beta (EC 3.4.24.64) (Beta-MPP) (P-52)	277	2.0269	0.550119
[R].CSDSDGLAPPQHLIR.[V]	P04637	TP53	Cellular tumor antigen p53 (Antigen NY-CO-13) (Phosphoprotein p53) (Tumor suppressor p53)	182	2.02683	0.369016
[K].TSPPCSPANLSR.[H]	P49585	PCYT1A	Choline-phosphate cytidylyltransferase A (EC 2.7.7.15) (CCT-alpha) (CTP:phosphocholine cytidylyltransferase A) (CCT A) (CT A) (Phosphorylcholine transferase A)	346	2.02579	0.469357
[R].EDFCPR.[K]	Q9H0W8	SMG9	Nonsense-mediated mRNA decay factor SMG9	380	2.02554	0.331155
[K].DCVGPEVEK.[A]	P00558	PGK1	Phosphoglycerate kinase 1 (EC 2.7.2.3) (Cell migration-inducing gene 10 protein) (Primer recognition protein 2) (PRP 2)	99	2.02529	0.638461
[K].LCVPAMNVNDSVTK.[Q]	O43865	AHCYL1	S-adenosylhomocysteine hydrolase-like protein 1 (DC-expressed AHCY-like molecule) (IP(3)Rs binding protein released with IP(3)) (IRBIT) (Putative adenosylhomocysteinase 2) (S-adenosyl-L-homocysteine hydrolase 2) (AdoHcyase 2)	272	2.02513	0.232761
[R].SVHYCPATK.[K]	P25205	MCM3	DNA replication licensing factor MCM3 (EC 3.6.4.12) (DNA polymerase alpha holoenzyme-associated protein P1) (P1-MCM3) (RLF subunit beta) (p102)	148	2.02258	0.368163
[R].FAAAYCR.[S]	P08559	PDHA1	Pyruvate dehydrogenase E1 component subunit alpha, somatic form, mitochondrial (EC 1.2.4.1) (PDHE1-A type I)	273	2.0215	0.152815
[R].GSGDVCGVLALAPGTNAGDGAR.[V]	Q8WUY8	NAT14	Probable N-acetyltransferase 14 (EC 2.3.1.-) (K562 cell-derived leucine-zipper-like protein 1)	108	2.02092	0.724409
[-].MALCNGDSK.[L]	P49915	GMPS	GMP synthase [glutamine-hydrolyzing] (EC 6.3.5.2) (GMP synthetase) (Glutamine amidotransferase)	4	2.01917	0.267777
[K].AFCAGGDIR.[V]	Q6NVY1	HIBCH	3-hydroxyisobutyryl-CoA hydrolase, mitochondrial (EC 3.1.2.4) (3-hydroxyisobutyryl-coenzyme A hydrolase) (HIB-CoA hydrolase) (HIBYL-CoA-H)	95	2.0168	0.438735
[K].IICQGFTGK.[Q]	P53597	SUCLG1	Succinate--CoA ligase [ADP/GDP-forming] subunit alpha, mitochondrial (EC 6.2.1.4) (EC 6.2.1.5) (Succinyl-CoA synthetase subunit alpha) (SCS-alpha)	60	2.01575	0.269164
[K].DISTLEPLKKLECLK.[S]	Q92688	ANP32B	Acidic leucine-rich nuclear phosphoprotein 32 family member B (Acidic protein rich in leucines) (Putative HLA-DR-associated protein I-2) (PHAPI2) (Silver-stainable protein SSP29)	114	2.01061	0.417205
[K].FSIQTMCPIEGEGNIAR.[F]	Q13155	AIMP2	Aminoacyl tRNA synthase complex-interacting multifunctional protein 2 (Multisynthase complex auxiliary component p38) (Protein JTV-1)	205	2.01029	0.250026
[K].TQSPCFGDDDPAKKEPR.[F]	Q12765	SCRN1	Secernin-1	324	2.00875	0.556137
[K].LTTPTYGDLNHLVSATMSGVTTCLRFPGQLNADLR.[K]	P04350	TUBB4A	Tubulin beta-4A chain (Tubulin 5 beta) (Tubulin beta-4 chain)	239	2.00736	0.027262
[K].ELEVLLMCNK.[S]	P62910	RPL32	60S ribosomal protein L32 (Large ribosomal subunit protein eL32)	91	2.00489	0.219721
[R].RECLTNKPR.[Y]	O43502	RAD51C	DNA repair protein RAD51 homolog 3 (R51H3) (RAD51 homolog C) (RAD51-like protein 2)	68	2.00425	0.00716035
[R].DLTTAGAVTQCYR.[D]	Q02543	RPL18A	60S ribosomal protein L18a (Large ribosomal subunit protein eL20)	109	2.00192	0.0837825
[R].RYCHDLGER.[A]	Q9BQG0	MYBBP1A	Myb-binding protein 1A	890	1.99862	0.5692
[-].MAAPCEGQAFAVGVEKNWGAVVR.[S]	Q86WB0	ZC3HC1	Nuclear-interacting partner of ALK (Nuclear-interacting partner of anaplastic lymphoma kinase) (hNIPA) (Zinc finger C3HC-type protein 1)	5	1.99845	0.422584
[K].LGVCFDVPTASVTEIQEK.[W]	Q9NR30	DDX21	Nucleolar RNA helicase 2 (EC 3.6.4.13) (DEAD box protein 21) (Gu-alpha) (Nucleolar RNA helicase Gu) (Nucleolar RNA helicase II) (RH II/Gu)	682	1.99829	0.570415
[K].MYGAQEDGSVGEGDLSCILK.[T]	Q8NF37	LPCAT1	Lysophosphatidylcholine acyltransferase 1 (LPC acyltransferase 1) (LPCAT-1) (LysoPC acyltransferase 1) (EC 2.3.1.23) (1-acylglycerol-3-phosphate O-acyltransferase) (EC 2.3.1.51) (1-acylglycerophosphocholine O-acyltransferase) (1-alkenylglycerophosphocholine O-acyltransferase) (EC 2.3.1.25) (1-alkylglycerophosphocholine O-acetyltransferase) (EC 2.3.1.67) (Acetyl-CoA:lyso-platelet-activating factor…	443	1.99799	0.584196
[R].ALCMVCGAEIR.[A]	Q9BUA3	SPINDOC	Spindlin interactor and repressor of chromatin-binding protein (SPIN1-docking protein) (SPIN-DOC)	91	1.9979	0.697852
[K].QCEGITSPEGSK.[S]	Q9Y570	PPME1	Protein phosphatase methylesterase 1 (PME-1) (EC 3.1.1.89)	238	1.99756	0.298391
[R].VFPPEIVEQMGCK.[H]	P46459	NSF	Vesicle-fusing ATPase (EC 3.6.4.6) (N-ethylmaleimide-sensitive fusion protein) (NEM-sensitive fusion protein) (Vesicular-fusion protein NSF)	250	1.99647	0.503218
[K].SPAESCDLLGDIQTCIR.[K]	Q9BQG0	MYBBP1A	Myb-binding protein 1A	623	1.99527	0.656062
[K].GVLFYGPPGCGK.[T]	P55072	VCP	Transitional endoplasmic reticulum ATPase (TER ATPase) (EC 3.6.4.6) (15S Mg(2+)-ATPase p97 subunit) (Valosin-containing protein) (VCP)	522	1.99361	0.623305
[K].NIANPTATLLASCMMLDHLK.[L]	P51553	IDH3G	Isocitrate dehydrogenase [NAD] subunit gamma, mitochondrial (Isocitric dehydrogenase subunit gamma) (NAD(+)-specific ICDH subunit gamma)	333	1.99291	0.546498
[K].HCSQVDSVR.[G]	Q14247	CTTN	Src substrate cortactin (Amplaxin) (Oncogene EMS1)	112	1.99161	0.271148
[K].GAIENCCR.[A]	Q9NZI8	IGF2BP1	Insulin-like growth factor 2 mRNA-binding protein 1 (IGF2 mRNA-binding protein 1) (IMP-1) (IMP1) (Coding region determinant-binding protein) (CRD-BP) (IGF-II mRNA-binding protein 1) (VICKZ family member 1) (Zipcode-binding protein 1) (ZBP-1)	336	1.98974	0.499045
[R].CASCPYLGMPAFKPGEK.[V]	Q6FI81	CIAPIN1	Anamorsin (Cytokine-induced apoptosis inhibitor 1) (Fe-S cluster assembly protein DRE2 homolog)	285	1.98843	0.523574
[R].LELNYCVPMGVQTGDR.[I]	Q9Y512	SAMM50	Sorting and assembly machinery component 50 homolog (Transformation-related gene 3 protein) (TRG-3)	445	1.98562	0.273294
[-].MPAPPCASCHAAR.[A]	Q7Z7A3	CTU1	Cytoplasmic tRNA 2-thiolation protein 1 (EC 2.7.7.-) (ATP-binding domain-containing protein 3) (Cancer-associated gene protein) (Cytoplasmic tRNA adenylyltransferase 1)	9	1.9852	0.566173
[R].EINDCIGGTVLNISK.[S]	O76021	RSL1D1	Ribosomal L1 domain-containing protein 1 (CATX-11) (Cellular senescence-inhibited gene protein) (Protein PBK1)	197	1.98461	0.562046
[K].YQGEHCLLK.[E]	Q96Q11	TRNT1	CCA tRNA nucleotidyltransferase 1, mitochondrial (EC 2.7.7.72) (Mitochondrial tRNA nucleotidyl transferase, CCA-adding) (mt CCA-adding enzyme) (mt tRNA CCA-diphosphorylase) (mt tRNA CCA-pyrophosphorylase) (mt tRNA adenylyltransferase)	373	1.9846	0.144016
[R].CTVVSVPDSLLWR.[M]	Q96CX2	KCTD12	BTB/POZ domain-containing protein KCTD12 (Pfetin) (Predominantly fetal expressed T1 domain)	50	1.98364	0.00528283
[K].LSDGFNGADLRNVCTEAGMFAIR.[A]	P62333	PSMC6	26S proteasome regulatory subunit 10B (26S proteasome AAA-ATPase subunit RPT4) (Proteasome 26S subunit ATPase 6) (Proteasome subunit p42)	347	1.98214	0.178907
[R].CHTIMNCTR.[T]	P21912	SDHB	Succinate dehydrogenase [ubiquinone] iron-sulfur subunit, mitochondrial (EC 1.3.5.1) (Iron-sulfur subunit of complex II) (Ip)	249	1.98114	0.0100531
[K].DVLIEFYAPWCGHCK.[QN]	P13667	PDIA4	Protein disulfide-isomerase A4 (EC 5.3.4.1) (Endoplasmic reticulum resident protein 70) (ER protein 70) (ERp70) (Endoplasmic reticulum resident protein 72) (ER protein 72) (ERp-72) (ERp72)	555	1.97811	0.176281
[K].VASGICDNLLTCVMR.[A]	Q96CD2	PPCDC	Phosphopantothenoylcysteine decarboxylase (PPC-DC) (EC 4.1.1.36) (CoaC)	122	1.9769	0.562996
[K].NHAVVCQGCHNAIDPEVQR.[V]	Q9UGI8	TES	Testin (TESS)	364	1.97543	0.554874
[R].LLDRDACDTVR.[V]	Q9NZL4	HSPBP1	Hsp70-binding protein 1 (HspBP1) (Heat shock protein-binding protein 1) (Hsp70-binding protein 2) (HspBP2) (Hsp70-interacting protein 1) (Hsp70-interacting protein 2)	201	1.97472	0.0662695
[R].RAPPGGCEER.[E]	Q5RKV6	EXOSC6	Exosome complex component MTR3 (Exosome component 6) (mRNA transport regulator 3 homolog) (hMtr3) (p11)	117	1.97357	0.526455
[R].SVSSSVQVCPEVGKR.[N]	Q8IXW5	RPAP2	Putative RNA polymerase II subunit B1 CTD phosphatase RPAP2 (EC 3.1.3.16) (RNA polymerase II-associated protein 2)	358	1.97233	0.139115
[R].KKVCDIAAELAR.[N]	O00410	IPO5	Importin-5 (Imp5) (Importin subunit beta-3) (Karyopherin beta-3) (Ran-binding protein 5) (RanBP5)	110	1.97087	0.443917
[K].LKETCVSGEDPTQGADLSPDEK.[V]	Q02952	AKAP12	A-kinase anchor protein 12 (AKAP-12) (A-kinase anchor protein 250 kDa) (AKAP 250) (Gravin) (Myasthenia gravis autoantigen)	470	1.96799	0.735263
[R].DCHHLGIQNNFDYKR.[F]	Q9Y3Z3	SAMHD1	Deoxynucleoside triphosphate triphosphohydrolase SAMHD1 (dNTPase) (EC 3.1.5.-) (Dendritic cell-derived IFNG-induced protein) (DCIP) (Monocyte protein 5) (MOP-5) (SAM domain and HD domain-containing protein 1) (hSAMHD1)	320	1.96609	0.0785354
[R].EYKPKPREPFDLGEPEQSNGGFPCTTAPK.[I]	Q99961	SH3GL1	Endophilin-A2 (EEN fusion partner of MLL) (Endophilin-2) (Extra eleven-nineteen leukemia fusion gene protein) (EEN) (SH3 domain protein 2B) (SH3 domain-containing GRB2-like protein 1)	277	1.96598	0.480497
[R].NGQVCFSTQDHKPCNPR.[E]	O75688	PPM1B	Protein phosphatase 1B (EC 3.1.3.16) (Protein phosphatase 2C isoform beta) (PP2C-beta)	172	1.96534	0.342193
[R].LGIGMDTCVIPLR.[H]	P49903	SEPHS1	Selenide, water dikinase 1 (EC 2.7.9.3) (Selenium donor protein 1) (Selenophosphate synthase 1)	71	1.96511	0.568956
[R].VMTIPYQPMPASSPVICAGGQDR.[C]	Q15365	PCBP1	Poly(rC)-binding protein 1 (Alpha-CP1) (Heterogeneous nuclear ribonucleoprotein E1) (hnRNP E1) (Nucleic acid-binding protein SUB2.3)	194	1.9649	0.450666
[K].FLCADYAEQDELDYHR.[G]	Q9UKV3	ACIN1	Apoptotic chromatin condensation inducer in the nucleus (Acinus)	1083	1.96368	0.638423
[K].LKPQARPVCGLHSVISPSDGR.[I]	Q9UG56	PISD	Phosphatidylserine decarboxylase proenzyme, mitochondrial (EC 4.1.1.65) [Cleaved into: Phosphatidylserine decarboxylase beta chain	181	1.96362	0.711577
[K].REEEEDDDCPVRK.[K]	Q8IWD4	CCDC117	Coiled-coil domain-containing protein 117	81	1.96263	0.58267
[K].GAQVNAVNQNGCTPLHYAASK.[N]	O75832	PSMD10	26S proteasome non-ATPase regulatory subunit 10 (26S proteasome regulatory subunit p28) (Gankyrin) (p28(GANK))	107	1.96205	0.212041
[K].AFMCRFEALEK.[I]	P21266	GSTM3	Glutathione S-transferase Mu 3 (EC 2.5.1.18) (GST class-mu 3) (GSTM3-3) (hGSTM3-3)	190	1.95808	0.315019
[R].RGCLEGSQGTQALHK.[I]	Q86WQ0	NR2C2AP	Nuclear receptor 2C2-associated protein (TR4 orphan receptor-associated 16 kDa protein)	76	1.95769	0.179778
[-].MAEASSANLGSGCEEKRHEGSSSESVPPGTTISR.[V]	Q6P1K2	PMF1	Polyamine-modulated factor 1 (PMF-1)	13	1.9575	0.615988
[K].QLGDNEAITQEIVGCAHLENYALK.[M]	Q9NP79	VTA1	Vacuolar protein sorting-associated protein VTA1 homolog (Dopamine-responsive gene 1 protein) (DRG-1) (LYST-interacting protein 5) (LIP5) (SKD1-binding protein 1) (SBP1)	87	1.95722	0.650593
[K].SSGKHYGQFTCEGCK.[S]	P24468	NR2F2	COUP transcription factor 2 (COUP-TF2) (Apolipoprotein A-I regulatory protein 1) (ARP-1) (COUP transcription factor II) (COUP-TF II) (Nuclear receptor subfamily 2 group F member 2)	96	1.95565	0.027885
[K].LRCDSADLRHDIDR.[R]	Q9NYF8	BCLAF1	Bcl-2-associated transcription factor 1 (Btf) (BCLAF1 and THRAP3 family member 1)	688	1.95274	0.219628
[R].LYKDDQLLDDGKTLGECGFTSQTARPQAPATVGLAFR.[A]	Q15370	ELOB	Elongin-B (EloB) (Elongin 18 kDa subunit) (RNA polymerase II transcription factor SIII subunit B) (SIII p18) (Transcription elongation factor B polypeptide 2)	60	1.95205	0.738595
[R].RDCLADVDTKPAYQNLR.[Q]	Q8NFC6	BOD1L1	Biorientation of chromosomes in cell division protein 1-like 1	74	1.94915	0.454057
[K].TSSDPTCVEK.[E]	O14980	XPO1	Exportin-1 (Exp1) (Chromosome region maintenance 1 protein homolog)	119	1.94831	0.584831
[R].CPAGQQPPQHR.[V]	Q96SB3	PPP1R9B	Neurabin-2 (Neurabin-II) (Protein phosphatase 1 regulatory subunit 9B) (Spinophilin)	272	1.94723	0.782103
[R].VPLDVCLK.[A]	P49848	TAF6	Transcription initiation factor TFIID subunit 6 (RNA polymerase II TBP-associated factor subunit E) (Transcription initiation factor TFIID 70 kDa subunit) (TAF(II)70) (TAFII-70) (TAFII70) (Transcription initiation factor TFIID 80 kDa subunit) (TAF(II)80) (TAFII-80) (TAFII80)	130	1.94463	0.165136
[R].AIFKGSPCSEEAGTLR.[R]	Q9NVI1	FANCI	Fanconi anemia group I protein (Protein FACI)	56	1.94145	0.616691
[R].QLPSLACKYPVSSR.[E]	P42166	TMPO	Lamina-associated polypeptide 2, isoform alpha (Thymopoietin isoform alpha) (TP alpha) (Thymopoietin-related peptide isoform alpha) (TPRP isoform alpha) [Cleaved into: Thymopoietin (TP) (Splenin)	518	1.93979	0.328902
[R].IQKCNHPSLAEGNK.[A]	P78316	NOP14	Nucleolar protein 14 (Nucleolar complex protein 14)	457	1.93907	0.862874
[R].SNVVRDCSK.[S]	Q9NW82	WDR70	WD repeat-containing protein 70	93	1.9385	0.000744224
[R].TPSQLSDNNCRQ.[-]	Q4G0F5	VPS26B	Vacuolar protein sorting-associated protein 26B (Vesicle protein sorting 26B)	334	1.93767	0.452967
[R].CVMAMLR.[R]	P42695	NCAPD3	Condensin-2 complex subunit D3 (Non-SMC condensin II complex subunit D3) (hCAP-D3)	541	1.93599	0.106297
[R].AAQDFFSTCR.[S]	P06132	UROD	Uroporphyrinogen decarboxylase (UPD) (URO-D) (EC 4.1.1.37)	59	1.93455	0.323741
[R].KCACASHVAK.[V]	Q16643	DBN1	Drebrin (Developmentally-regulated brain protein)	96	1.9343	0.0422671
[R].ERLQLECQR.[Q]	Q14151	SAFB2	Scaffold attachment factor B2 (SAF-B2)	672	1.93409	0.00287625
[R].KCFDLK.[ID]	O43264	ZW10	Centromere/kinetochore protein zw10 homolog	153	1.9337	0.00560162
[K].CLPPSEAASDNHLKKPK.[H]	Q14241	ELOA	Elongin-A (EloA) (Elongin 110 kDa subunit) (RNA polymerase II transcription factor SIII subunit A1) (SIII p110) (Transcription elongation factor B polypeptide 3)	339	1.93156	0.620643
[K].ISSTLKVEPCSLTPGYTK.[L]	Q96EB1	ELP4	Elongator complex protein 4 (hELP4) (PAX6 neighbor gene protein)	218	1.93071	0.318396
[K].LFDDLKCDAERENFHR.[L]	Q9H3U1	UNC45A	Protein unc-45 homolog A (Unc-45A) (GCUNC-45) (Smooth muscle cell-associated protein 1) (SMAP-1)	384	1.93001	0.397753
[R].QVEVINFGDCLVR.[S]	P46060	RANGAP1	Ran GTPase-activating protein 1 (RanGAP1)	274	1.92755	0.347053
[K].TRLIGPNCPGVINPGECK.[I]	P53597	SUCLG1	Succinate--CoA ligase [ADP/GDP-forming] subunit alpha, mitochondrial (EC 6.2.1.4) (EC 6.2.1.5) (Succinyl-CoA synthetase subunit alpha) (SCS-alpha)	172	1.92738	0.491675
[R].KLTAMSSCSR.[R]	Q14781	CBX2	Chromobox protein homolog 2	89	1.92706	0.209378
[K].VTDTQEAECAGPPVPDPK.[N]	Q99614	TTC1	Tetratricopeptide repeat protein 1 (TPR repeat protein 1)	28	1.92668	0.560071
[R].LVSGGGACSDTGACTPAR.[S]	Q9UJC3	HOOK1	Protein Hook homolog 1 (h-hook1) (hHK1)	698	1.92657	0.19701
[K].KYAFKCHR.[L]	O43684	BUB3	Mitotic checkpoint protein BUB3	223	1.92605	0.516987
[R].SSTETCYSAIPK.[A]	O75369	FLNB	Filamin-B (FLN-B) (ABP-278) (ABP-280 homolog) (Actin-binding-like protein) (Beta-filamin) (Filamin homolog 1) (Fh1) (Filamin-3) (Thyroid autoantigen) (Truncated actin-binding protein) (Truncated ABP)	2501	1.92598	0.293164
[K].KADPQEAINCLMR.[A]	P54920	NAPA	Alpha-soluble NSF attachment protein (SNAP-alpha) (N-ethylmaleimide-sensitive factor attachment protein alpha)	103	1.92525	0.669704
[R].TPCSSLLPLLNAHAATSGK.[Q]	Q9NUQ6	SPATS2L	SPATS2-like protein (DNA polymerase-transactivated protein 6) (Stress granule and nucleolar protein) (SGNP)	367	1.92456	0.621016
[R].LLASFFDRNTLANSCGTGIR.[S]	Q96RE7	NACC1	Nucleus accumbens-associated protein 1 (NAC-1) (BTB/POZ domain-containing protein 14B)	416	1.92433	0.264318
[K].CPLASTNKR.[F]	P0DPB5	POLR1D	Protein POLR1D, isoform 2	37	1.92251	0.539988
[KR].ILCIEK.[CV]	P46063	RECQL	ATP-dependent DNA helicase Q1 (EC 3.6.4.12) (DNA helicase, RecQ-like type 1) (RecQ1) (DNA-dependent ATPase Q1) (RecQ protein-like 1)	270	1.92206	0.14812
[K].AVLPVTCHR.[D]	Q96N67	DOCK7	Dedicator of cytokinesis protein 7	2125	1.92052	0.165028
[R].CTWQLGRPASESPHHHTAPAKSPK.[I]	P35520	CBS	Cystathionine beta-synthase (EC 4.2.1.22) (Beta-thionase) (Serine sulfhydrase)	52	1.92029	0.620387
[R].TAGQPEGGPGADFGQSCFPAEAGRDTLSR.[T]	Q14694	USP10	Ubiquitin carboxyl-terminal hydrolase 10 (EC 3.4.19.12) (Deubiquitinating enzyme 10) (Ubiquitin thioesterase 10) (Ubiquitin-specific-processing protease 10)	254	1.92021	0.627652
[R].VKPFICTMPMR.[L]	Q9Y6A4	CFAP20	Cilia- and flagella-associated protein 20 (Basal body up-regulated protein 22) (Transcription factor IIB)	119	1.92017	0.271514
[K].AIACLLFGGSRK.[R]	P33992	MCM5	DNA replication licensing factor MCM5 (EC 3.6.4.12) (CDC46 homolog) (P1-CDC46)	355	1.91967	0.256686
[R].YGDGGSSFQSTTGHCVHMR.[G]	P55795	HNRNPH2	Heterogeneous nuclear ribonucleoprotein H2 (hnRNP H2) (FTP-3) (Heterogeneous nuclear ribonucleoprotein H') (hnRNP H') [Cleaved into: Heterogeneous nuclear ribonucleoprotein H2, N-terminally processed]	290	1.91916	0.120562
[R].IACGPPQAK.[L]	Q9Y520	PRRC2C	Protein PRRC2C (BAT2 domain-containing protein 1) (HBV X-transactivated gene 2 protein) (HBV XAg-transactivated protein 2) (HLA-B-associated transcript 2-like 2) (Proline-rich and coiled-coil-containing protein 2C)	223	1.9186	0.49156
[K].YGALVICETSEQK.[T]	P43897	TSFM	Elongation factor Ts, mitochondrial (EF-Ts) (EF-TsMt)	240	1.91692	0.377427
[K].TKSCSGVEFSTSGSSNTDTGKVTGTLETK.[Y]	P45880	VDAC2	Voltage-dependent anion-selective channel protein 2 (VDAC-2) (hVDAC2) (Outer mitochondrial membrane protein porin 2)	47	1.91655	0.0274356
[K].LCKEVPNYKLITPAVVSER.[L]	P62851	RPS25	40S ribosomal protein S25 (Small ribosomal subunit protein eS25)	59	1.91423	0.155042
[R].YLECSALQQDGVKEVFAEAVR.[A]	P84095	RHOG	Rho-related GTP-binding protein RhoG	157	1.91406	0.548437
[K].EQKPNTVGCGKEEK.[K]	Q92615	LARP4B	La-related protein 4B (La ribonucleoprotein domain family member 4B) (La ribonucleoprotein domain family member 5) (La-related protein 5)	679	1.90968	0.644972
[R].TGNGPMSVCGR.[C]	O95793	STAU1	Double-stranded RNA-binding protein Staufen homolog 1	574	1.90611	0.0750752
[R].CGESMLCVVPDISAFR.[E]	Q06330	RBPJ	Recombining binding protein suppressor of hairless (CBF-1) (J kappa-recombination signal-binding protein) (RBP-J kappa) (RBP-J) (RBP-JK) (Renal carcinoma antigen NY-REN-30)	397	1.90609	0.703189
[R].LGCFNLTIK.[G]	Q13547	HDAC1	Histone deacetylase 1 (HD1) (EC 3.5.1.98) (Protein deacetylase HDAC1) (EC 3.5.1.-) (Protein decrotonylase HDAC1) (EC 3.5.1.-)	273	1.90547	0.031342
[K].KNINCSIEESFQR.[F]	P35914	HMGCL	Hydroxymethylglutaryl-CoA lyase, mitochondrial (HL) (HMG-CoA lyase) (EC 4.1.3.4) (3-hydroxy-3-methylglutarate-CoA lyase)	141	1.90531	0.454207
[K].KKSVLCSTPTINIPASPFMQK.[L]	Q96KB5	PBK	Lymphokine-activated killer T-cell-originated protein kinase (EC 2.7.12.2) (Cancer/testis antigen 84) (CT84) (MAPKK-like protein kinase) (Nori-3) (PDZ-binding kinase) (Spermatogenesis-related protein kinase) (SPK) (T-LAK cell-originated protein kinase)	22	1.90511	0.628625
[K].KNCPHVVVGTPGR.[I]	O00148	DDX39A	ATP-dependent RNA helicase DDX39A (EC 3.6.4.13) (DEAD box protein 39) (Nuclear RNA helicase URH49)	164	1.90472	0.0942305
[K].LLEAGNFICQALNR.[K]	P35914	HMGCL	Hydroxymethylglutaryl-CoA lyase, mitochondrial (HL) (HMG-CoA lyase) (EC 4.1.3.4) (3-hydroxy-3-methylglutarate-CoA lyase)	307	1.9047	0.221292
[R].QVASHVGLHSASIPGILALDLCPSDTNK.[I]	Q9UMS4	PRPF19	Pre-mRNA-processing factor 19 (EC 2.3.2.27) (Nuclear matrix protein 200) (PRP19/PSO4 homolog) (hPso4) (RING-type E3 ubiquitin transferase PRP19) (Senescence evasion factor)	230	1.90387	0.688784
[R].DASALLDPMECTDTAEEQR.[V]	Q9BTE3	MCMBP	Mini-chromosome maintenance complex-binding protein (MCM-BP) (MCM-binding protein)	287	1.90345	0.613905
[R].SYGSLVQSACSPVR.[E]	Q96S90	LYSMD1	LysM and putative peptidoglycan-binding domain-containing protein 1	32	1.90222	0.480235
[R].AQEPLVDGCSGGGR.[T]	Q7Z2K6	ERMP1	Endoplasmic reticulum metallopeptidase 1 (EC 3.4.-.-) (Felix-ina)	43	1.90201	0.255492
[R].INPYMSSPCHIEMILTEKEQIVPKPEEEVAQKK.[K]	P18621	RPL17	60S ribosomal protein L17 (60S ribosomal protein L23) (Large ribosomal subunit protein uL22) (PD-1)	144	1.90148	0.103313
[K].RLGCFDHAQR.[Q]	Q9C0C9	UBE2O	(E3-independent) E2 ubiquitin-conjugating enzyme (EC 2.3.2.24) (E2/E3 hybrid ubiquitin-protein ligase UBE2O) (Ubiquitin carrier protein O) (Ubiquitin-conjugating enzyme E2 O) (Ubiquitin-conjugating enzyme E2 of 230 kDa) (Ubiquitin-conjugating enzyme E2-230K) (Ubiquitin-protein ligase O)	341	1.90118	0.304783
[R].EAVCFIPGEGHTLQEHQIVLVEGGR.[T]	O15235	MRPS12	28S ribosomal protein S12, mitochondrial (MRP-S12) (S12mt) (MT-RPS12) (Mitochondrial small ribosomal subunit protein uS12m)	93	1.90017	0.642473
[R].AMELLSACQGPAR.[N]	O60551	NMT2	Glycylpeptide N-tetradecanoyltransferase 2 (EC 2.3.1.97) (Myristoyl-CoA:protein N-myristoyltransferase 2) (NMT 2) (Peptide N-myristoyltransferase 2) (Type II N-myristoyltransferase)	104	1.89937	0.609315
[R].LLTGDCQK.[N]	Q9BQ67	GRWD1	Glutamate-rich WD repeat-containing protein 1	235	1.89845	0.376953
[K].NQLCEIPKR.[M]	Q9H9A6	LRRC40	Leucine-rich repeat-containing protein 40	438	1.8937	0.22436
[R].SEAKPLAVCLGR.[V]	Q86U90	YRDC	YrdC domain-containing protein, mitochondrial (Dopamine receptor-interacting protein 3) (Ischemia/reperfusion-inducible protein homolog) (hIRIP)	121	1.89306	0.200334
[R].ARPASAAVLVPLCSVR.[G]	Q8WV74	NUDT8	Mitochondrial coenzyme A diphosphatase NUDT8 (EC 3.6.1.-) (Nucleoside diphosphate-linked moiety X motif 8) (Nudix motif 8)	39	1.89175	0.717733
[-].MASEELACKLER.[R]	Q9BUP0	EFHD1	EF-hand domain-containing protein D1 (EF-hand domain-containing protein 1) (Swiprosin-2)	8	1.89098	0.0551964
[R].IGRNECVVVIR.[V]	P05198	EIF2S1	Eukaryotic translation initiation factor 2 subunit 1 (Eukaryotic translation initiation factor 2 subunit alpha) (eIF-2-alpha) (eIF-2A) (eIF-2alpha)	70	1.88974	0.204148
[K].ETTTGYYKDIVENICGR.[E]	P42166	TMPO	Lamina-associated polypeptide 2, isoform alpha (Thymopoietin isoform alpha) (TP alpha) (Thymopoietin-related peptide isoform alpha) (TPRP isoform alpha) [Cleaved into: Thymopoietin (TP) (Splenin)	330	1.88885	0.510942
[K].GKVCFEAK.[V]	Q1KMD3	HNRNPUL2	Heterogeneous nuclear ribonucleoprotein U-like protein 2 (Scaffold-attachment factor A2) (SAF-A2)	293	1.88865	0.22602
[K].KVGILDVDLCGPSIPR.[M]	Q9Y5Y2	NUBP2	Cytosolic Fe-S cluster assembly factor NUBP2 (Nucleotide-binding protein 2) (NBP 2)	54	1.88761	0.418508
[R].FCAEIK.[S]	P49903	SEPHS1	Selenide, water dikinase 1 (EC 2.7.9.3) (Selenium donor protein 1) (Selenophosphate synthase 1)	337	1.88276	0.619312
[K].HFLSDTGMACR.[S]	Q5TFE4	NT5DC1	5'-nucleotidase domain-containing protein 1 (EC 3.1.3.-)	119	1.88257	0.00762469
[K].IVSLPECFNSPYGAK.[Y]	Q9NQR4	NIT2	Omega-amidase NIT2 (EC 3.5.1.3) (Nitrilase homolog 2)	44	1.88248	0.592369
[K].DLGGNAKCSDFTEEICRR.[V]	P50213	IDH3A	Isocitrate dehydrogenase [NAD] subunit alpha, mitochondrial (EC 1.1.1.41) (Isocitric dehydrogenase subunit alpha) (NAD(+)-specific ICDH subunit alpha)	351	1.88238	0.53499
[R].LSSEKGMGCS.[-]	Q15365	PCBP1	Poly(rC)-binding protein 1 (Alpha-CP1) (Heterogeneous nuclear ribonucleoprotein E1) (hnRNP E1) (Nucleic acid-binding protein SUB2.3)	355	1.88209	0.250814
[K].LSDFGLCTGLKK.[A]	Q15208	STK38	Serine/threonine-protein kinase 38 (EC 2.7.11.1) (NDR1 protein kinase) (Nuclear Dbf2-related kinase 1)	234	1.88176	0.0370974
[K].IAIWTTECENREAVTHIGR.[V]	P06730	EIF4E	Eukaryotic translation initiation factor 4E (eIF-4E) (eIF4E) (eIF-4F 25 kDa subunit) (mRNA cap-binding protein)	170	1.88122	0.344393
[R].TLLVNCQNK.[S]	Q8TC07	TBC1D15	TBC1 domain family member 15 (GTPase-activating protein RAB7) (GAP for RAB7) (Rab7-GAP)	197	1.8799	0.360893
[R].VAGINACGRGPFSEISAFK.[T]	P51610	HCFC1	Host cell factor 1 (HCF) (HCF-1) (C1 factor) (CFF) (VCAF) (VP16 accessory protein) [Cleaved into: HCF N-terminal chain 1	1872	1.87977	0.500945
[K].CLLHSCTTEKDSR.[K]	Q8WV07	LTO1	Protein LTO1 homolog (Oral cancer-overexpressed protein 1) (Tumor-amplified and overexpressed sequence 1)	70	1.87868	0.304237
[K].NDITAWQECVNNSMAQLEHQAVR.[I]	O75934	BCAS2	Pre-mRNA-splicing factor SPF27 (Breast carcinoma-amplified sequence 2) (DNA amplified in mammary carcinoma 1 protein) (Spliceosome-associated protein SPF 27)	106	1.87791	0.401441
[K].SYCENHLGSTAK.[R]	Q9UBD5	ORC3	Origin recognition complex subunit 3 (Origin recognition complex subunit Latheo)	483	1.87718	0.0333218
[K].ESTTVTCTGEK.[A]	Q92576	PHF3	PHD finger protein 3	885	1.87665	0.317464
[R].VIQYLTSNKCGK.[Y]	O15381	NVL	Nuclear valosin-containing protein-like (NVLp) (Nuclear VCP-like protein)	26	1.87649	0.343631
[R].CRSPGMLEPLGSSR.[T]	Q9UQ35	SRRM2	Serine/arginine repetitive matrix protein 2 (300 kDa nuclear matrix antigen) (Serine/arginine-rich splicing factor-related nuclear matrix protein of 300 kDa) (SR-related nuclear matrix protein of 300 kDa) (Ser/Arg-related nuclear matrix protein of 300 kDa) (Splicing coactivator subunit SRm300) (Tax-responsive enhancer element-binding protein 803) (TaxREB803)	2130	1.87627	0.64694
[K].ALCDNVDTR.[T]	P49589	CARS1	Cysteine--tRNA ligase, cytoplasmic (EC 6.1.1.16) (Cysteinyl-tRNA synthetase) (CysRS)	506	1.87626	0.617869
[K].LTYSHGNYLFHYICQDR.[I]	P51809	VAMP7	Vesicle-associated membrane protein 7 (VAMP-7) (Synaptobrevin-like protein 1) (Tetanus-insensitive VAMP) (Ti-VAMP)	56	1.87528	0.596511
[R].FQTEIQTVNKQFPCEPFK.[F]	P14868	DARS1	Aspartate--tRNA ligase, cytoplasmic (EC 6.1.1.12) (Aspartyl-tRNA synthetase) (AspRS) (Cell proliferation-inducing gene 40 protein)	334	1.87409	0.679688
[K].EGGGDSSASSPTEEEQEQGEIGACSDEGTAQEGK.[A]	P49006	MARCKSL1	MARCKS-related protein (MARCKS-like protein 1) (Macrophage myristoylated alanine-rich C kinase substrate) (Mac-MARCKS) (MacMARCKS)	134	1.8737	0.609973
[K].EKLNLSCIHSPVVNELMR.[G]	Q9Y2X3	NOP58	Nucleolar protein 58 (Nucleolar protein 5)	106	1.87312	0.109365
[R].RCSAGLGALAQRPGSVSK.[W]	Q9NXV2	KCTD5	BTB/POZ domain-containing protein KCTD5	28	1.87196	0.215048
[K].VEDSNPQKTSATKNCLK.[N]	Q9P016	THYN1	Thymocyte nuclear protein 1 (Thymocyte protein Thy28)	49	1.87162	0.0421919
[R].KGVHCVMSLGVPGPATLAK.[A]	Q96CP2	FLYWCH2	FLYWCH family member 2	64	1.8716	0.414779
[K].LIGMNCTLMK.[Q]	P31350	RRM2	Ribonucleoside-diphosphate reductase subunit M2 (EC 1.17.4.1) (Ribonucleotide reductase small chain) (Ribonucleotide reductase small subunit)	317	1.8707	0.536678
[R].HAELIASTFVDQCK.[T]	Q9UBB4	ATXN10	Ataxin-10 (Brain protein E46 homolog) (Spinocerebellar ataxia type 10 protein)	283	1.87012	0.463178
[R].AGDREDITEPAICALR.[H]	P35222	CTNNB1	Catenin beta-1 (Beta-catenin)	466	1.8692	0.518236
[R].YRCEKGTTAVLTEK.[I]	Q99436	PSMB7	Proteasome subunit beta type-7 (EC 3.4.25.1) (Macropain chain Z) (Multicatalytic endopeptidase complex chain Z) (Proteasome subunit Z)	247	1.86747	0.607807
[R].LGCLGR.[G]	P25098	GRK2	Beta-adrenergic receptor kinase 1 (Beta-ARK-1) (EC 2.7.11.15) (G-protein coupled receptor kinase 2)	439	1.86717	0.636345
[R].SADLQTNGCVTTARPVPK.[H]	Q9HBK9	AS3MT	Arsenite methyltransferase (EC 2.1.1.137) (Methylarsonite methyltransferase) (S-adenosyl-L-methionine:arsenic(III) methyltransferase)	32	1.86486	0.548834
[R].LSQTPHSQPPRPGTCK.[T]	Q9UER7	DAXX	Death domain-associated protein 6 (Daxx) (hDaxx) (ETS1-associated protein 1) (EAP1) (Fas death domain-associated protein)	720	1.86434	0.520154
[K].MVSISNYPLSAALTCAK.[L]	Q92979	EMG1	Ribosomal RNA small subunit methyltransferase NEP1 (EC 2.1.1.-) (18S rRNA (pseudouridine(1248)-N1)-methyltransferase) (18S rRNA Psi1248 methyltransferase) (Nucleolar protein EMG1 homolog) (Protein C2f) (Ribosome biogenesis protein NEP1)	230	1.86263	0.546935
[R].KGQGGECEIRR.[A]	Q9BW19	KIFC1	Kinesin-like protein KIFC1 (Kinesin-like protein 2) (Kinesin-related protein HSET)	485	1.86259	0.395699
[K].RLGCGPR.[D]	O75582	RPS6KA5	Ribosomal protein S6 kinase alpha-5 (S6K-alpha-5) (EC 2.7.11.1) (90 kDa ribosomal protein S6 kinase 5) (Nuclear mitogen- and stress-activated protein kinase 1) (RSK-like protein kinase) (RSKL)	304	1.86032	0.36616
[R].DSCPLDCK.[V]	P84103	SRSF3	Serine/arginine-rich splicing factor 3 (Pre-mRNA-splicing factor SRP20) (Splicing factor, arginine/serine-rich 3)	10	1.85901	0.147838
[K].VCDEPHPLLVK.[E]	P35250	RFC2	Replication factor C subunit 2 (Activator 1 40 kDa subunit) (A1 40 kDa subunit) (Activator 1 subunit 2) (Replication factor C 40 kDa subunit) (RF-C 40 kDa subunit) (RFC40)	255	1.85858	0.128169
[R].DKMCSMVK.[K]	P61247	RPS3A	40S ribosomal protein S3a (Small ribosomal subunit protein eS1) (v-fos transformation effector protein) (Fte-1)	111	1.8579	0.0208367
[K].IGEGGFGCVYR.[A]	P51617	IRAK1	Interleukin-1 receptor-associated kinase 1 (IRAK-1) (EC 2.7.11.1)	225	1.85677	0.446766
[R].YLAEVACGDDRK.[Q]	P27348	YWHAQ	14-3-3 protein theta (14-3-3 protein T-cell) (14-3-3 protein tau) (Protein HS1)	134	1.85541	0.204247
[K].VANYCR.[Q]	Q9Y3T9	NOC2L	Nucleolar complex protein 2 homolog (Protein NOC2 homolog) (NOC2-like protein) (Novel INHAT repressor)	567	1.85531	0.143593
[K].LIIVEGCQR.[QL]	P50993	ATP1A2	Sodium/potassium-transporting ATPase subunit alpha-2 (Na(+)/K(+) ATPase alpha-2 subunit) (EC 7.2.2.13) (Sodium pump subunit alpha-2)	702	1.85377	0.230831
[R].EGEAEGAETTKRPAVCAAVL.[-]	O96017	CHEK2	Serine/threonine-protein kinase Chk2 (EC 2.7.11.1) (CHK2 checkpoint homolog) (Cds1 homolog) (Hucds1) (hCds1) (Checkpoint kinase 2)	539	1.85365	0.453935
[R].TAVGKDSDCYNQR.[I]	Q6IEG0	SNRNP48	U11/U12 small nuclear ribonucleoprotein 48 kDa protein (U11/U12 snRNP 48 kDa protein) (U11/U12-48K)	132	1.85331	0.515333
[K].VCFVGDGFTR.[K]	O95478	NSA2	Ribosome biogenesis protein NSA2 homolog (Hairy cell leukemia protein 1) (TGF-beta-inducible nuclear protein 1)	154	1.85331	0.60935
[R].NDSPTQIPVSSDVCR.[L]	Q8TC07	TBC1D15	TBC1 domain family member 15 (GTPase-activating protein RAB7) (GAP for RAB7) (Rab7-GAP)	686	1.8533	0.705253
[K].VVVVRCEGINISGNFYR.[N]	P40429	RPL13A	60S ribosomal protein L13a (23 kDa highly basic protein) (Large ribosomal subunit protein uL13)	38	1.85252	0.376919
[R].DTSFTVCPDVPR.[T]	P30307	CDC25C	M-phase inducer phosphatase 3 (EC 3.1.3.48) (Dual specificity phosphatase Cdc25C)	42	1.85117	0.700302
[K].VMEECKR.[L]	O95292	VAPB	Vesicle-associated membrane protein-associated protein B/C (VAMP-B/VAMP-C) (VAMP-associated protein B/C) (VAP-B/VAP-C)	173	1.85101	0.607354
[K].TGTSCALDCGAGIGR.[I]	Q9BV86	NTMT1	N-terminal Xaa-Pro-Lys N-methyltransferase 1 (EC 2.1.1.244) (Alpha N-terminal protein methyltransferase 1A) (Methyltransferase-like protein 11A) (N-terminal RCC1 methyltransferase) (X-Pro-Lys N-terminal protein methyltransferase 1A) (NTM1A) [Cleaved into: N-terminal Xaa-Pro-Lys N-methyltransferase 1, N-terminally processed]	68	1.85008	0.238243
[K].AVDQVCTFLFK.[K]	O15541	RNF113A	E3 ubiquitin-protein ligase RNF113A (EC 2.3.2.27) (Cwc24 homolog) (RING finger protein 113A) (Zinc finger protein 183)	15	1.84966	0.490317
[K].LHYCVSCAIHSK.[V]	P62854	RPS26	40S ribosomal protein S26 (Small ribosomal subunit protein eS26)	77	1.84826	0.0806111
[R].CTKEEAIEHNYGGHDDDLSVR.[H]	Q93009	USP7	Ubiquitin carboxyl-terminal hydrolase 7 (EC 3.4.19.12) (Deubiquitinating enzyme 7) (Herpesvirus-associated ubiquitin-specific protease) (Ubiquitin thioesterase 7) (Ubiquitin-specific-processing protease 7)	488	1.84406	0.497917
[R].LSIPSLTCNPDKTDGPVFHSNTLER.[K]	Q4VCS5	AMOT	Angiomotin	1047	1.84391	0.762025
[R].VACVAR.[V]	Q96T52	IMMP2L	Mitochondrial inner membrane protease subunit 2 (EC 3.4.21.-) (IMP2-like protein)	35	1.84286	0.444645
[K].GNSPPSSGEACR.[E]	P41227	NAA10	N-alpha-acetyltransferase 10 (EC 2.3.1.255) (N-terminal acetyltransferase complex ARD1 subunit homolog A) (hARD1) (NatA catalytic subunit Naa10)	194	1.84193	0.624136
[K].YKAHQCGDDDKTRPLVK.[-]	Q9BQ61	TRIR	Telomerase RNA component interacting RNase (EC 3.1.13.-) (Exoribonuclease TRIR)	165	1.84075	0.0573818
[R].EMIQKECAAIR.[S]	O43747	AP1G1	AP-1 complex subunit gamma-1 (Adaptor protein complex AP-1 subunit gamma-1) (Adaptor-related protein complex 1 subunit gamma-1) (Clathrin assembly protein complex 1 gamma-1 large chain) (Gamma1-adaptin) (Golgi adaptor HA1/AP1 adaptin subunit gamma-1)	31	1.84068	0.537651
[R].CWQYRQLSALHR.[A]	P61313	RPL15	60S ribosomal protein L15 (Large ribosomal subunit protein eL15)	27	1.84049	0.484228
[R].QYLPGNEQGVACSGSDPSWK.[C]	O76071	CIAO1	Probable cytosolic iron-sulfur protein assembly protein CIAO1 (WD repeat-containing protein 39)	234	1.83886	0.480812
[R].KRPCGPGEHGQR.[I]	Q5T280	SPOUT1	Putative methyltransferase C9orf114 (EC 2.1.1.-) (Centromere protein 32) (CENP-32) (Kinetochore-associated protein) (SPOUT domain-containing methyltransferase 1)	10	1.8388	0.192248
[R].CVDDAAIVLGALAGPDPR.[D]	Q9H0R6	QRSL1	Glutamyl-tRNA(Gln) amidotransferase subunit A, mitochondrial (Glu-AdT subunit A) (EC 6.3.5.7) (Glutaminyl-tRNA synthase-like protein 1)	236	1.83812	0.805301
[R].DLSHIGDAVVISCAK.[D]	P12004	PCNA	Proliferating cell nuclear antigen (PCNA) (Cyclin)	162	1.83755	0.324538
[R].GSSSSESQKPCEALR.[G]	Q96RR4	CAMKK2	Calcium/calmodulin-dependent protein kinase kinase 2 (CaM-KK 2) (CaM-kinase kinase 2) (CaMKK 2) (EC 2.7.11.17) (Calcium/calmodulin-dependent protein kinase kinase beta) (CaM-KK beta) (CaM-kinase kinase beta) (CaMKK beta)	34	1.83673	0.596104
[R].RKMCLFAGFQR.[K]	Q00839	HNRNPU	Heterogeneous nuclear ribonucleoprotein U (hnRNP U) (GRIP120) (Nuclear p120 ribonucleoprotein) (Scaffold-attachment factor A) (SAF-A) (p120) (pp120)	594	1.83671	0.182769
[R].SCSAAGLHRPR.[S]	P54646	PRKAA2	5'-AMP-activated protein kinase catalytic subunit alpha-2 (AMPK subunit alpha-2) (EC 2.7.11.1) (Acetyl-CoA carboxylase kinase) (ACACA kinase) (EC 2.7.11.27) (Hydroxymethylglutaryl-CoA reductase kinase) (HMGCR kinase) (EC 2.7.11.31)	490	1.83657	0.211402
[R].LTGTAIDCYK.[Y]	Q8NAV1	PRPF38A	Pre-mRNA-splicing factor 38A	116	1.83547	0.213302
[R].KITGLCQEEHR.[K]	Q9NVS2	MRPS18A	39S ribosomal protein S18a, mitochondrial (MRP-S18-a) (Mrps18a) (S18mt-a) (39S ribosomal protein S18-3, mitochondrial) (MRP-S18-3) (Mitochondrial large ribosomal subunit protein bS18a) (Mitochondrial large ribosomal subunit protein mL66)	108	1.83544	0.0774901
[R].VIAEGDLGIVEKTCATDLQTKADR.[L]	O95861	BPNT1	3'(2'),5'-bisphosphate nucleotidase 1 (EC 3.1.3.7) (Bisphosphate 3'-nucleotidase 1) (PAP-inositol 1,4-phosphatase) (PIP)	42	1.83479	0.254708
[R].QVETELFPCLR.[H]	O43488	AKR7A2	Aflatoxin B1 aldehyde reductase member 2 (EC 1.1.1.n11) (AFB1 aldehyde reductase 1) (AFB1-AR 1) (Aldoketoreductase 7) (Succinic semialdehyde reductase) (SSA reductase)	214	1.83443	0.317255
[R].NCSSPEFSK.[T]	Q99829	CPNE1	Copine-1 (Chromobindin 17) (Copine I)	53	1.83366	0.110069
[R].VGESNLTNGDEPTQCSR.[H]	Q96T76	MMS19	MMS19 nucleotide excision repair protein homolog (hMMS19) (MET18 homolog) (MMS19-like protein)	549	1.83011	0.367274
[K].DVNLASCAADGSVK.[L]	O43172	PRPF4	U4/U6 small nuclear ribonucleoprotein Prp4 (PRP4 homolog) (hPrp4) (U4/U6 snRNP 60 kDa protein) (WD splicing factor Prp4)	299	1.82914	0.732276
[K].ATETDCNDKCSHNTEVGETR.[S]	Q8WY36	BBX	HMG box transcription factor BBX (Bobby sox homolog) (HMG box-containing protein 2)	870	1.82873	0.41018
[K].HFCPNVPIILVGNK.[K]	P08134	RHOC	Rho-related GTP-binding protein RhoC (Rho cDNA clone 9) (h9)	107	1.82821	0.21917
[K].TPSKLCSGSK.[S]	Q9P2N5	RBM27	RNA-binding protein 27 (RNA-binding motif protein 27)	801	1.82793	0.557401
[R].QCPLLLPQNR.[S]	Q9NW38	FANCL	E3 ubiquitin-protein ligase FANCL (EC 2.3.2.27) (Fanconi anemia group L protein) (Fanconi anemia-associated polypeptide of 43 kDa) (FAAP43) (RING-type E3 ubiquitin transferase FANCL)	12	1.82791	0.61328
[K].MKYDFSCELYR.[M]	Q13490	BIRC2	Baculoviral IAP repeat-containing protein 2 (EC 2.3.2.27) (Cellular inhibitor of apoptosis 1) (C-IAP1) (IAP homolog B) (Inhibitor of apoptosis protein 2) (hIAP-2) (hIAP2) (RING finger protein 48) (RING-type E3 ubiquitin transferase BIRC2) (TNFR2-TRAF-signaling complex protein 2)	45	1.8278	0.0712564
[R].ACDGNVDHAATHITNR.[R]	Q9Y5A7	NUB1	NEDD8 ultimate buster 1 (Negative regulator of ubiquitin-like proteins 1) (Renal carcinoma antigen NY-REN-18)	400	1.82725	0.107993
[K].KSEAGHASSPDSEVTSLCQK.[E]	Q6NZY4	ZCCHC8	Zinc finger CCHC domain-containing protein 8 (TRAMP-like complex RNA-binding factor ZCCHC8)	607	1.827	0.655022
[-].MASVGECPAPVPVKDK.[K]	P56134	ATP5MF	ATP synthase subunit f, mitochondrial (ATP synthase membrane subunit f)	7	1.82634	0.370372
[R].QGDFIKCVEQK.[T]	Q5TC12	ATPAF1	ATP synthase mitochondrial F1 complex assembly factor 1 (ATP11 homolog)	121	1.82608	0.408215
[R].AGHCAVAINTR.[L]	P51610	HCFC1	Host cell factor 1 (HCF) (HCF-1) (C1 factor) (CFF) (VCAF) (VP16 accessory protein) [Cleaved into: HCF N-terminal chain 1	326	1.82493	0.48035
[K].SVSESHTSCPAESASDAAPLQR.[S]	Q8WUA7	TBC1D22A	TBC1 domain family member 22A	151	1.82366	0.811451
[K].RPPSAFFLFCSEHRPK.[I]	P26583	HMGB2	High mobility group protein B2 (High mobility group protein 2) (HMG-2)	106	1.82336	0.811497
[R].CPVHFYWVR.[G]	Q9NP92	MRPS30	39S ribosomal protein S30, mitochondrial (MRP-S30) (S30mt) (Mitochondrial large ribosomal subunit protein mL65) (Mitochondrial large ribosomal subunit protein mS30) (Programmed cell death protein 9)	204	1.82318	0.735008
[K].EKVLVTTNVCAR.[G]	Q9NUU7	DDX19A	ATP-dependent RNA helicase DDX19A (EC 3.6.4.13) (DDX19-like protein) (DEAD box protein 19A)	392	1.82134	0.237794
[K].LFKPPVLVFVDCK.[L]	Q5T1V6	DDX59	Probable ATP-dependent RNA helicase DDX59 (EC 3.6.4.13) (DEAD box protein 59) (Zinc finger HIT domain-containing protein 5)	453	1.82091	0.449033
[K].ACQEVLEK.[V]	Q9UBF8	PI4KB	Phosphatidylinositol 4-kinase beta (PI4K-beta) (PI4Kbeta) (PtdIns 4-kinase beta) (EC 2.7.1.67) (NPIK) (PI4K92) (PI4KIII)	52	1.82074	0.206058
[K].SCEMGLQLR.[Q]	Q9NPD3	EXOSC4	Exosome complex component RRP41 (Exosome component 4) (Ribosomal RNA-processing protein 41) (p12A)	97	1.82058	0.0828954
[R].TCFVSDLKR.[G]	Q9NZ32	ACTR10	Actin-related protein 10 (Actin-related protein 11) (hARP11)	215	1.82031	0.233607
[K].SYCSNLVR.[T]	Q9Y5B9	SUPT16H	FACT complex subunit SPT16 (Chromatin-specific transcription elongation factor 140 kDa subunit) (FACT 140 kDa subunit) (FACTp140) (Facilitates chromatin transcription complex subunit SPT16) (hSPT16)	283	1.82029	0.597409
[R].NSAEAIIHGLSSLTACQLR.[T]	P54274	TERF1	Telomeric repeat-binding factor 1 (NIMA-interacting protein 2) (TTAGGG repeat-binding factor 1) (Telomeric protein Pin2/TRF1)	118	1.8201	0.472983
[K].LCIGNITNK.[K]	Q8NC96	NECAP1	Adaptin ear-binding coat-associated protein 1 (NECAP endocytosis-associated protein 1) (NECAP-1)	162	1.81787	0.000985561
[K].AMLTLNNCR.[E]	Q9BXW9	FANCD2	Fanconi anemia group D2 protein (Protein FACD2)	1380	1.81619	0.669167
[R].GSCLESGGHSNDR.[N]	Q6ZSR9	0	#N/A	251	1.81606	0.47398
[R].SCGSLLPELKLEER.[T]	P42704	LRPPRC	Leucine-rich PPR motif-containing protein, mitochondrial (130 kDa leucine-rich protein) (LRP 130) (GP130)	130	1.81474	0.238607
[R].LDCAQLK.[E]	P09543	CNP	2',3'-cyclic-nucleotide 3'-phosphodiesterase (CNP) (CNPase) (EC 3.1.4.37)	158	1.81447	0.659251
[K].MFFIQACR.[G]	P42575	CASP2	Caspase-2 (CASP-2) (EC 3.4.22.55) (Neural precursor cell expressed developmentally down-regulated protein 2) (NEDD-2) (Protease ICH-1) [Cleaved into: Caspase-2 subunit p18	320	1.8144	0.18193
[K].TYELLNCDKHK.[S]	Q92979	EMG1	Ribosomal RNA small subunit methyltransferase NEP1 (EC 2.1.1.-) (18S rRNA (pseudouridine(1248)-N1)-methyltransferase) (18S rRNA Psi1248 methyltransferase) (Nucleolar protein EMG1 homolog) (Protein C2f) (Ribosome biogenesis protein NEP1)	66	1.8137	0.348764
[K].SKFCEADVSSDLRK.[E]	Q9NWY4	HPF1	Histone PARylation factor 1	29	1.8129	0.305315
[R].FSSACDVGGCTGALAR.[E]	O95671	ASMTL	Probable bifunctional dTTP/UTP pyrophosphatase/methyltransferase protein [Includes: dTTP/UTP pyrophosphatase (dTTPase/UTPase) (EC 3.6.1.9) (Nucleoside triphosphate pyrophosphatase) (Nucleotide pyrophosphatase) (Nucleotide PPase)	461	1.81276	0.617778
[RK].NCHLNENIEK.[G]	Q13907	IDI1	Isopentenyl-diphosphate Delta-isomerase 1 (EC 5.3.3.2) (Isopentenyl pyrophosphate isomerase 1) (IPP isomerase 1) (IPPI1)	39	1.81248	0.562945
[R].GPNGASAGVAAQHSQCFAAWYGHCPGLK.[V]	P11177	PDHB	Pyruvate dehydrogenase E1 component subunit beta, mitochondrial (PDHE1-B) (EC 1.2.4.1)	161	1.81194	0.665978
[K].ITDFGLCK.[E]	Q9UBS0	RPS6KB2	Ribosomal protein S6 kinase beta-2 (S6K-beta-2) (S6K2) (EC 2.7.11.1) (70 kDa ribosomal protein S6 kinase 2) (P70S6K2) (p70-S6K 2) (S6 kinase-related kinase) (SRK) (Serine/threonine-protein kinase 14B) (p70 ribosomal S6 kinase beta) (S6K-beta) (p70 S6 kinase beta) (p70 S6K-beta) (p70 S6KB) (p70-beta)	216	1.81159	0.244681
[K].NVDSDRLGMGFGNCR.[S]	Q9NP61	ARFGAP3	ADP-ribosylation factor GTPase-activating protein 3 (ARF GAP 3)	312	1.81112	0.0372151
[K].TFDTFCPLGPALVTK.[D]	Q96GK7	FAHD2A	Fumarylacetoacetate hydrolase domain-containing protein 2A (EC 3.-.-.-)	215	1.81101	0.204101
[K].MVCANKEEK.[V]	P00390	GSR	Glutathione reductase, mitochondrial (GR) (GRase) (EC 1.8.1.7)	467	1.81063	0.726532
[K].LQGSCTSCPSSIITLK.[N]	Q9UMS0	NFU1	NFU1 iron-sulfur cluster scaffold homolog, mitochondrial (HIRA-interacting protein 5)	213	1.81042	0.149831
[R].GCREEPGPLR.[R]	P78549	NTHL1	Endonuclease III-like protein 1 (hNTH1) (EC 3.2.2.-) (EC 4.2.99.18) (Bifunctional DNA N-glycosylase/DNA-(apurinic or apyrimidinic site) lyase) (DNA glycosylase/AP lyase)	32	1.81035	0.400627
[R].KVEKLEQQCQK.[E]	O00471	EXOC5	Exocyst complex component 5 (Exocyst complex component Sec10) (hSec10)	71	1.81019	0.123487
[K].GCYIGQELTAR.[T]	Q5T440	IBA57	Putative transferase CAF17, mitochondrial (EC 2.1.-.-) (Iron-sulfur cluster assembly factor homolog)	259	1.80993	0.0634007
[R].VCFGMLPK.[S]	Q9Y3E5	PTRH2	Peptidyl-tRNA hydrolase 2, mitochondrial (PTH 2) (EC 3.1.1.29) (Bcl-2 inhibitor of transcription 1)	36	1.80903	0.435179
[R].CISELKAETR.[S]	Q14980	NUMA1	Nuclear mitotic apparatus protein 1 (Nuclear matrix protein-22) (NMP-22) (Nuclear mitotic apparatus protein) (NuMA protein) (SP-H antigen)	735	1.80898	0.37827
[K].VAVACNLSGTK.[E]	Q8WV60	PTCD2	Pentatricopeptide repeat-containing protein 2, mitochondrial	67	1.8084	0.653631
[R].ESSYACYYDEKR.[S]	Q99538	LGMN	Legumain (EC 3.4.22.34) (Asparaginyl endopeptidase) (Protease, cysteine 1)	219	1.80741	0.0197507
[K].KLCELQPEEK.[C]	P49005	POLD2	DNA polymerase delta subunit 2 (DNA polymerase delta subunit p50)	83	1.80726	0.532493
[R].ALRLDVGNFSWGSECCTRK.[T]	P62241	RPS8	40S ribosomal protein S8 (Small ribosomal subunit protein eS8)	72	1.80699	0.0276177
[R].QMLCYNR.[R]	O75439	PMPCB	Mitochondrial-processing peptidase subunit beta (EC 3.4.24.64) (Beta-MPP) (P-52)	428	1.80593	0.0754797
[R].HAPHCLSEEEGEQDRPR.[A]	O75190	DNAJB6	DnaJ homolog subfamily B member 6 (HHDJ1) (Heat shock protein J2) (HSJ-2) (MRJ) (MSJ-1)	275	1.80569	0.692176
[R].SRECDITK.[G]	Q13427	PPIG	Peptidyl-prolyl cis-trans isomerase G (PPIase G) (Peptidyl-prolyl isomerase G) (EC 5.2.1.8) (CASP10) (Clk-associating RS-cyclophilin) (CARS-Cyp) (CARS-cyclophilin) (SR-cyclophilin) (SR-cyp) (SRcyp) (Cyclophilin G) (Rotamase G)	549	1.80393	0.199511
[R].VECVLAELK.[G]	Q9Y4W2	LAS1L	Ribosomal biogenesis protein LAS1L (Protein LAS1 homolog)	306	1.80302	0.248306
[K].CIATVNTK.[G]	Q96J01	THOC3	THO complex subunit 3 (Tho3) (TEX1 homolog) (hTREX45)	134	1.80289	0.303567
[R].LLQDYPITDVCQILQK.[A]	Q9NVG8	TBC1D13	TBC1 domain family member 13	387	1.80275	0.200674
[K].ELVNAQCAK.[F]	Q9Y3C7	MED31	Mediator of RNA polymerase II transcription subunit 31 (Mediator complex subunit 31) (Mediator complex subunit SOH1) (hSOH1)	93	1.80216	0.186913
[K].NIKPLLSTFSQVPGSENEKKCTLDQAFR.[G]	Q96FV9	THOC1	THO complex subunit 1 (Tho1) (Nuclear matrix protein p84) (p84N5) (hTREX84)	49	1.80182	0.430418
[K].NQCLFTNTQCK.[V]	Q9UL40	ZNF346	Zinc finger protein 346 (Just another zinc finger protein)	68	1.80181	0.0448802
[R].SPLCEYMINFIHK.[L]	Q15561	TEAD4	Transcriptional enhancer factor TEF-3 (TEA domain family member 4) (TEAD-4) (Transcription factor 13-like 1) (Transcription factor RTEF-1)	367	1.80137	0.205804
[R].LAHPNKPKDHVFLCEGEEPKSDLK.[A]	Q9H910	JPT2	Jupiter microtubule associated homolog 2 (Hematological and neurological expressed 1-like protein) (HN1-like protein)	118	1.7993	0.314003
[R].ICIVGPNGVGK.[S]	Q8NE71	ABCF1	ATP-binding cassette sub-family F member 1 (ATP-binding cassette 50) (TNF-alpha-stimulated ABC protein)	655	1.79834	0.0812997
[K].RQAHLCVLASNCDEPMYVK.[L]	P25398	RPS12	40S ribosomal protein S12 (Small ribosomal subunit protein eS12)	50	1.79829	0.143947
[K].DICACAATGTGK.[T]	Q96GQ7	DDX27	Probable ATP-dependent RNA helicase DDX27 (EC 3.6.4.13) (DEAD box protein 27)	261	1.79708	0.177014
[K].IQHSITAQDHQPTPDSCIISMVVGQLK.[A]	P61970	NUTF2	Nuclear transport factor 2 (NTF-2) (Placental protein 15) (PP15)	80	1.79694	0.508937
[R].CATPVIIDEILPSKK.[M]	Q9ULW0	TPX2	Targeting protein for Xklp2 (Differentially expressed in cancerous and non-cancerous lung cells 2) (DIL-2) (Hepatocellular carcinoma-associated antigen 519) (Hepatocellular carcinoma-associated antigen 90) (Protein fls353) (Restricted expression proliferation-associated protein 100) (p100)	145	1.7963	0.768656
[R].ISEVFDCWFESGSMPYAQVHYPFENKR.[E]	P41252	IARS1	Isoleucine--tRNA ligase, cytoplasmic (EC 6.1.1.5) (Isoleucyl-tRNA synthetase) (IRS) (IleRS)	526	1.79556	0.581104
[R].IVEDEPNKICEADRVAIK.[A]	P55060	CSE1L	Exportin-2 (Exp2) (Cellular apoptosis susceptibility protein) (Chromosome segregation 1-like protein) (Importin-alpha re-exporter)	85	1.79452	0.115032
[K].LVAIVDVIDQNRALVDGPCTQVR.[R]	P50914	RPL14	60S ribosomal protein L14 (CAG-ISL 7) (Large ribosomal subunit protein eL14)	42	1.79217	0.321844
[R].VFANAPDSACVIGLK.[K]	P17858	PFKL	ATP-dependent 6-phosphofructokinase, liver type (ATP-PFK) (PFK-L) (EC 2.7.1.11) (6-phosphofructokinase type B) (Phosphofructo-1-kinase isozyme B) (PFK-B) (Phosphohexokinase)	708	1.79212	0.309537
[R].IMSCSPDTQCSR.[D]	Q9C0C9	UBE2O	(E3-independent) E2 ubiquitin-conjugating enzyme (EC 2.3.2.24) (E2/E3 hybrid ubiquitin-protein ligase UBE2O) (Ubiquitin carrier protein O) (Ubiquitin-conjugating enzyme E2 O) (Ubiquitin-conjugating enzyme E2 of 230 kDa) (Ubiquitin-conjugating enzyme E2-230K) (Ubiquitin-protein ligase O)	406	1.79197	0.347506
[K].CQGITAPIEAQVR.[L]	P52756	RBM5	RNA-binding protein 5 (Protein G15) (Putative tumor suppressor LUCA15) (RNA-binding motif protein 5) (Renal carcinoma antigen NY-REN-9)	766	1.79193	0.667696
[R].QLCGGSQAAIER.[M]	Q96S59	RANBP9	Ran-binding protein 9 (RanBP9) (BPM-L) (BPM90) (Ran-binding protein M) (RanBPM) (RanBP7)	610	1.79096	0.710671
[R].YEVAVPLCK.[Q]	Q9NSK0	KLC4	Kinesin light chain 4 (KLC 4) (Kinesin-like protein 8)	234	1.79083	0.742221
[K].TVFAEHISDECK.[R]	P39023	RPL3	60S ribosomal protein L3 (HIV-1 TAR RNA-binding protein B) (TARBP-B) (Large ribosomal subunit protein uL3)	114	1.78859	0.199158
[K].YKSEALGVGDVKLPCEMDAQGPK.[Q]	Q9UGI8	TES	Testin (TESS)	196	1.7882	0.636834
[K].LLGITPVCR.[M]	Q5T160	RARS2	Probable arginine--tRNA ligase, mitochondrial (EC 6.1.1.19) (Arginyl-tRNA synthetase) (ArgRS)	576	1.78785	0.184073
[-].MASCVGSR.[T]	P48651	PTDSS1	Phosphatidylserine synthase 1 (PSS-1) (PtdSer synthase 1) (EC 2.7.8.29) (Serine-exchange enzyme I)	4	1.7867	0.0757079
[R].GATRPNGPNTGNKICQFK.[L]	P20339	RAB5A	Ras-related protein Rab-5A (EC 3.6.5.2)	19	1.78667	0.673871
[K].GAPNNSCSEIK.[M]	Q05086	UBE3A	Ubiquitin-protein ligase E3A (EC 2.3.2.26) (E6AP ubiquitin-protein ligase) (HECT-type ubiquitin transferase E3A) (Human papillomavirus E6-associated protein) (Oncogenic protein-associated protein E6-AP) (Renal carcinoma antigen NY-REN-54)	108	1.78561	0.550867
[RK].VEQVPCSR.[A]	P26374	CHML	Rab proteins geranylgeranyltransferase component A 2 (Choroideremia-like protein) (Rab escort protein 2) (REP-2)	278	1.78468	0.738085
[K].TAFQEALDAAGDKLVVVDFSATWCGPCK.[M]	P10599	TXN	Thioredoxin (Trx) (ATL-derived factor) (ADF) (Surface-associated sulphydryl protein) (SASP) (allergen Hom s Trx)	32	1.78457	0.205515
[K].LRLECADLLETR.[G]	Q6PI48	DARS2	Aspartate--tRNA ligase, mitochondrial (EC 6.1.1.12) (Aspartyl-tRNA synthetase) (AspRS)	459	1.78449	0.652516
[R].SAHRDCEDVAK.[A]	Q6NXE6	ARMC6	Armadillo repeat-containing protein 6	471	1.78397	0.350147
[R].IDHAPDLPRPEVCFIGR.[S]	Q8N3Z3	GTPBP8	GTP-binding protein 8	114	1.78359	0.775727
[R].SFTCSTR.[S]	Q9P0U3	SENP1	Sentrin-specific protease 1 (EC 3.4.22.-) (Sentrin/SUMO-specific protease SENP1)	60	1.78326	0.0660672
[K].AGGGCVMTIGEMLR.[S]	Q5VTL8	PRPF38B	Pre-mRNA-splicing factor 38B (Sarcoma antigen NY-SAR-27)	196	1.78299	0.079059
[K].LCYYIEK.[L]	Q9UQR0	SCML2	Sex comb on midleg-like protein 2	688	1.78273	0.144009
[K].ILTDEMLLQACEGR.[T]	Q5T3I0	GPATCH4	G patch domain-containing protein 4	152	1.78205	0.0576281
[R].DKVLTAEELNAAQTSVAYGCIK.[Y]	P54136	RARS1	Arginine--tRNA ligase, cytoplasmic (EC 6.1.1.19) (Arginyl-tRNA synthetase) (ArgRS)	502	1.77932	0.160059
[R].CSETYETK.[T]	O94901	SUN1	SUN domain-containing protein 1 (Protein unc-84 homolog A) (Sad1/unc-84 protein-like 1)	657	1.77823	0.487174
[R].ECPSDECGAGVFMASHFDR.[H]	P62979	RPS27A	Ubiquitin-40S ribosomal protein S27a (Ubiquitin carboxyl extension protein 80) [Cleaved into: Ubiquitin	121	1.77734	0.279966
[RK].VCFEMK.[IV]	Q9BUJ2	HNRNPUL1	Heterogeneous nuclear ribonucleoprotein U-like protein 1 (Adenovirus early region 1B-associated protein 5) (E1B-55 kDa-associated protein 5) (E1B-AP5)	258	1.77685	0.282048
[K].LTSSCPDLPSQTDKK.[C]	P56962	STX17	Syntaxin-17	290	1.77514	0.22533
[K].YHNVGLSKCEIK.[V]	Q14103	HNRNPD	Heterogeneous nuclear ribonucleoprotein D0 (hnRNP D0) (AU-rich element RNA-binding protein 1)	252	1.7749	0.257925
[R].CHTIMNCTR.[T]	P21912	SDHB	Succinate dehydrogenase [ubiquinone] iron-sulfur subunit, mitochondrial (EC 1.3.5.1) (Iron-sulfur subunit of complex II) (Ip)	243	1.77461	0.0156386
[R].EHQLASASELPLGSRPAPQPPVPRPEHCEGAAAGLK.[A]	O60232	ZNRD2	Protein ZNRD2 (Autoantigen p27) (Sjoegren syndrome/scleroderma autoantigen 1) (Zinc ribbon domain-containing protein 2)	125	1.77447	0.732712
[R].MDDYCR.[R]	Q9HCD5	NCOA5	Nuclear receptor coactivator 5 (NCoA-5) (Coactivator independent of AF-2) (CIA)	137	1.77047	0.227768
[R].KNILEESLCELVAK.[Q]	P78527	PRKDC	DNA-dependent protein kinase catalytic subunit (DNA-PK catalytic subunit) (DNA-PKcs) (EC 2.7.11.1) (DNPK1) (p460)	2342	1.7704	0.819825
[K].VLPMNTGVEAGETACK.[L]	P04181	OAT	Ornithine aminotransferase, mitochondrial (EC 2.6.1.13) (Ornithine delta-aminotransferase) (Ornithine--oxo-acid aminotransferase) [Cleaved into: Ornithine aminotransferase, hepatic form	150	1.76989	0.00339224
[R].YLDLFTNYISLYNTCMK.[V]	P24390	KDELR1	ER lumen protein-retaining receptor 1 (KDEL endoplasmic reticulum protein retention receptor 1) (KDEL receptor 1) (Putative MAPK-activating protein PM23)	62	1.76943	0.230053
[R].LCAGASEDIREK.[L]	Q9UM54	MYO6	Unconventional myosin-VI (Unconventional myosin-6)	252	1.76932	0.779037
[K].LCDFGISGR.[L]	O14733	MAP2K7	Dual specificity mitogen-activated protein kinase kinase 7 (MAP kinase kinase 7) (MAPKK 7) (EC 2.7.12.2) (JNK-activating kinase 2) (MAPK/ERK kinase 7) (MEK 7) (Stress-activated protein kinase kinase 4) (SAPK kinase 4) (SAPKK-4) (SAPKK4) (c-Jun N-terminal kinase kinase 2) (JNK kinase 2) (JNKK 2)	260	1.76839	0.448062
[R].HGAGSGCLGTMEVK.[S]	Q9BYG5	PARD6B	Partitioning defective 6 homolog beta (PAR-6 beta) (PAR-6B)	13	1.76686	0.48379
[K].ALDDKNCWEK.[L]	P53621	COPA	Coatomer subunit alpha (Alpha-coat protein) (Alpha-COP) (HEP-COP) (HEPCOP) [Cleaved into: Xenin (Xenopsin-related peptide)	673	1.76567	0.0522786
[R].AQHSQHRTPCKGGIR.[Y]	P00367	GLUD1	Glutamate dehydrogenase 1, mitochondrial (GDH 1) (EC 1.4.1.3)	146	1.76563	0.528001
[K].CSIPVLHSSAAMLK.[I]	Q13895	BYSL	Bystin	315	1.76335	0.204399
[K].TIIPLISQCTPKVDFPQDQLTALTGR.[I]	P40926	MDH2	Malate dehydrogenase, mitochondrial (EC 1.1.1.37)	212	1.76222	0.594133
[K].AFAYSSCLIR.[H]	Q8N8Y5	ZFP41	Zinc finger protein 41 homolog (Zfp-41)	185	1.76211	0.593707
[R].SSGFLPASQQACAK.[L]	Q6NUQ4	TMEM214	Transmembrane protein 214	529	1.75839	0.781591
[R].YDSYESCDSR.[A]	Q9ULX6	AKAP8L	A-kinase anchor protein 8-like (AKAP8-like protein) (Helicase A-binding protein 95) (HAP95) (Homologous to AKAP95 protein) (HA95) (Neighbor of A-kinase-anchoring protein 95) (Neighbor of AKAP95)	128	1.75741	0.462389
[K].ISDSNDQESANCDAK.[A]	Q9Y5Q9	GTF3C3	General transcription factor 3C polypeptide 3 (Transcription factor IIIC 102 kDa subunit) (TFIIIC 102 kDa subunit) (TFIIIC102) (Transcription factor IIIC subunit gamma) (TF3C-gamma)	607	1.75699	0.746436
[K].CDLHRLEEGPPVTTVLTR.[E]	P08559	PDHA1	Pyruvate dehydrogenase E1 component subunit alpha, somatic form, mitochondrial (EC 1.2.4.1) (PDHE1-A type I)	41	1.75638	0.0745986
[R].KCGFCK.[S]	Q8IWS0	PHF6	PHD finger protein 6 (PHD-like zinc finger protein)	17	1.75613	0.78727
[R].CKIPAGR.[L]	Q6NXT1	ANKRD54	Ankyrin repeat domain-containing protein 54 (Lyn-interacting ankyrin repeat protein)	84	1.75546	0.223856
[K].AMTEDGFLAVCSEAK.[G]	P08243	ASNS	Asparagine synthetase [glutamine-hydrolyzing] (EC 6.3.5.4) (Cell cycle control protein TS11) (Glutamine-dependent asparagine synthetase)	158	1.75467	0.0842238
[K].IGLDFCK.[Y]	O00571	DDX3X	ATP-dependent RNA helicase DDX3X (EC 3.6.4.13) (CAP-Rf) (DEAD box protein 3, X-chromosomal) (DEAD box, X isoform) (DBX) (Helicase-like protein 2) (HLP2)	341	1.75459	0.522236
[K].EVVCTTQNTPTVKK.[S]	P54132	BLM	Bloom syndrome protein (EC 3.6.4.12) (DNA helicase, RecQ-like type 2) (RecQ2) (RecQ protein-like 3)	120	1.75373	0.456269
[K].MQQALVQLQAACEKR.[E]	Q4VCS5	AMOT	Angiomotin	617	1.75137	0.82291
[R].MRPGVACSVSQAQKDELILEGNDIELVSNSAALIQQATTVK.[N]	P32969	RPL9	60S ribosomal protein L9 (Large ribosomal subunit protein uL6)	134	1.75103	0.145877
[R].VTSEKLCR.[A]	Q96HJ9	FMC1	Protein FMC1 homolog (ATP synthase assembly factor FMC1, mitochondrial) (Formation of mitochondrial complex V assembly factor 1 homolog)	53	1.75102	0.057739
[K].GITPCKPIDIK.[C]	O15228	GNPAT	Dihydroxyacetone phosphate acyltransferase (DAP-AT) (DHAP-AT) (EC 2.3.1.42) (Acyl-CoA:dihydroxyacetonephosphateacyltransferase) (Glycerone-phosphate O-acyltransferase)	66	1.7508	0.30165
[R].KCLLEK.[IV]	Q9H6Z4	RANBP3	Ran-binding protein 3 (RanBP3)	384	1.74995	0.0129505
[K].VLTAAGNSCR.[V]	Q86W42	THOC6	THO complex subunit 6 homolog (Functional spliceosome-associated protein 35) (fSAP35) (WD repeat-containing protein 58)	324	1.74891	0.405761
[K].ACTAQSLGNLLDMMYREPAR.[W]	Q16854	DGUOK	Deoxyguanosine kinase, mitochondrial (EC 2.7.1.113) (Deoxyadenosine kinase, mitochondrial) (EC 2.7.1.76)	87	1.74748	0.749137
[R].FTCTVNR.[I]	O43747	AP1G1	AP-1 complex subunit gamma-1 (Adaptor protein complex AP-1 subunit gamma-1) (Adaptor-related protein complex 1 subunit gamma-1) (Clathrin assembly protein complex 1 gamma-1 large chain) (Gamma1-adaptin) (Golgi adaptor HA1/AP1 adaptin subunit gamma-1)	539	1.74706	0.682257
[K].SKGCGVVKFESPEVAER.[A]	P52272	HNRNPM	Heterogeneous nuclear ribonucleoprotein M (hnRNP M)	694	1.74622	0.111983
[R].DGDPLPSSLSCK.[V]	P53602	MVD	Diphosphomevalonate decarboxylase (EC 4.1.1.33) (Mevalonate (diphospho)decarboxylase) (MDDase) (Mevalonate pyrophosphate decarboxylase)	108	1.74484	0.607032
[R].ISEACSLAQQSGDHR.[L]	P52948	NUP98	Nuclear pore complex protein Nup98-Nup96 (EC 3.4.21.-) [Cleaved into: Nuclear pore complex protein Nup98 (98 kDa nucleoporin) (Nucleoporin Nup98) (Nup98)	1347	1.74443	0.499428
[R].VDTCHTPFGKR.[L]	P52701	MSH6	DNA mismatch repair protein Msh6 (hMSH6) (G/T mismatch-binding protein) (GTBP) (GTMBP) (MutS protein homolog 6) (MutS-alpha 160 kDa subunit) (p160)	765	1.74438	0.220639
[R].GLVRECLAETER.[N]	O14519	CDK2AP1	Cyclin-dependent kinase 2-associated protein 1 (CDK2-associated protein 1) (Deleted in oral cancer 1) (DOC-1) (Putative oral cancer suppressor)	105	1.74424	0.742114
[R].VILITPTPLCETAWEEQCIIQGCK.[L]	Q2TAA2	IAH1	Isoamyl acetate-hydrolyzing esterase 1 homolog (EC 3.1.-.-)	137	1.74406	0.69246
[R].TDCSLAR.[R]	O75044	SRGAP2	SLIT-ROBO Rho GTPase-activating protein 2 (srGAP2) (Formin-binding protein 2) (Rho GTPase-activating protein 34)	486	1.74306	0.0938595
[R].LSACYGSKPR.[L]	Q5T6F0	DCAF12	DDB1- and CUL4-associated factor 12 (Centrosome-related protein TCC52) (Testis cancer centrosome-related protein) (WD repeat-containing protein 40A)	380	1.74267	0.664078
[R].CSNPLDTSVKEK.[I]	P17812	CTPS1	CTP synthase 1 (EC 6.3.4.2) (CTP synthetase 1) (UTP--ammonia ligase 1)	218	1.74251	0.283819
[K].QFTPCQLLADHANSPNKK.[F]	P40939	HADHA	Trifunctional enzyme subunit alpha, mitochondrial (78 kDa gastrin-binding protein) (Monolysocardiolipin acyltransferase) (EC 2.3.1.-) (TP-alpha) [Includes: Long-chain enoyl-CoA hydratase (EC 4.2.1.17)	747	1.7422	0.288168
[R].KACDRPVAK.[T]	Q86WX3	RPS19BP1	Active regulator of SIRT1 (40S ribosomal protein S19-binding protein 1) (RPS19-binding protein 1) (S19BP)	104	1.7422	0.288732
[R].TPDGNLDQCK.[-]	P30825	SLC7A1	High affinity cationic amino acid transporter 1 (CAT-1) (CAT1) (Ecotropic retroviral leukemia receptor homolog) (Ecotropic retrovirus receptor homolog) (Solute carrier family 7 member 1) (System Y+ basic amino acid transporter)	628	1.74121	0.658559
[K].VDVFREDLCTKTENLLGSYFPK.[K]	Q06323	PSME1	Proteasome activator complex subunit 1 (11S regulator complex subunit alpha) (REG-alpha) (Activator of multicatalytic protease subunit 1) (Interferon gamma up-regulated I-5111 protein) (IGUP I-5111) (Proteasome activator 28 subunit alpha) (PA28a) (PA28alpha)	22	1.7407	0.0302439
[K].ENSGAAEKPVTIHATPEGTSEACR.[M]	Q9Y6M1	IGF2BP2	Insulin-like growth factor 2 mRNA-binding protein 2 (IGF2 mRNA-binding protein 2) (IMP-2) (Hepatocellular carcinoma autoantigen p62) (IGF-II mRNA-binding protein 2) (VICKZ family member 2)	255	1.74048	0.619566
[K].RPPSGFFLFCSEFRPK.[I]	O15347	HMGB3	High mobility group protein B3 (High mobility group protein 2a) (HMG-2a) (High mobility group protein 4) (HMG-4)	104	1.74043	0.44645
[R].ITYVKGDLFACPK.[T]	Q9Y530	OARD1	ADP-ribose glycohydrolase OARD1 (O-acetyl-ADP-ribose deacetylase 1) (EC 3.5.1.-) (Terminal ADP-ribose protein glycohydrolase 1) ([Protein ADP-ribosylglutamate] hydrolase OARD1) (EC 3.2.2.-)	24	1.7398	0.653684
[R].MQDCQRELQSLLVEER.[L]	P36404	ARL2	ADP-ribosylation factor-like protein 2	102	1.73967	0.702757
[R].FGRDLNYCFSGMSDHR.[Y]	P31943	HNRNPH1	Heterogeneous nuclear ribonucleoprotein H (hnRNP H) [Cleaved into: Heterogeneous nuclear ribonucleoprotein H, N-terminally processed]	267	1.73901	0.0773464
[R].LLDDVSFHPCIR.[F]	Q9Y2T2	AP3M1	AP-3 complex subunit mu-1 (AP-3 adaptor complex mu3A subunit) (Adaptor-related protein complex 3 subunit mu-1) (Mu-adaptin 3A) (Mu3A-adaptin)	236	1.73659	0.500772
[-].MAKPCGVR.[L]	Q9UL46	PSME2	Proteasome activator complex subunit 2 (11S regulator complex subunit beta) (REG-beta) (Activator of multicatalytic protease subunit 2) (Proteasome activator 28 subunit beta) (PA28b) (PA28beta)	5	1.736	0.328212
[K].ACIPYLKK.[S]	Q6YN16	HSDL2	Hydroxysteroid dehydrogenase-like protein 2 (EC 1.-.-.-) (Short chain dehydrogenase/reductase family 13C member 1)	136	1.73592	0.352622
[K].VSLTPDFSACR.[A]	Q8N0V3	RBFA	Putative ribosome-binding factor A, mitochondrial	136	1.73578	0.165869
[K].NCGCLGASPNLEQLQEENLK.[L]	P54136	RARS1	Arginine--tRNA ligase, cytoplasmic (EC 6.1.1.19) (Arginyl-tRNA synthetase) (ArgRS)	32	1.73468	0.330246
[K].CGAQAGIK.[I]	Q9BTC0	DIDO1	Death-inducer obliterator 1 (DIO-1) (hDido1) (Death-associated transcription factor 1) (DATF-1)	455	1.73451	0.442366
[K].EASSSACDLPR.[E]	Q96SZ5	ADO	2-aminoethanethiol dioxygenase (EC 1.13.11.19) (Cysteamine dioxygenase)	239	1.73293	0.410771
[R].FTGVASGSTGSTGSCSVGAK.[A]	Q9UKI8	TLK1	Serine/threonine-protein kinase tousled-like 1 (EC 2.7.11.1) (PKU-beta) (Tousled-like kinase 1)	81	1.73274	0.415024
[K].QICSCDGLTIWEER.[G]	O14618	CCS	Copper chaperone for superoxide dismutase (Superoxide dismutase copper chaperone)	246	1.7323	0.325488
[K].SCNEQIEESEKHTANYDTEER.[V]	Q99590	SCAF11	Protein SCAF11 (CTD-associated SR protein 11) (Renal carcinoma antigen NY-REN-40) (SC35-interacting protein 1) (SR-related and CTD-associated factor 11) (SRSF2-interacting protein) (Serine/arginine-rich splicing factor 2-interacting protein) (Splicing factor, arginine/serine-rich 2-interacting protein) (Splicing regulatory protein 129) (SRrp129)	450	1.73217	0.727341
[R].FRYVCEGPSHGGLPGASSEK.[N]	P19838	NFKB1	Nuclear factor NF-kappa-B p105 subunit (DNA-binding factor KBF1) (EBP-1) (Nuclear factor of kappa light polypeptide gene enhancer in B-cells 1) [Cleaved into: Nuclear factor NF-kappa-B p50 subunit]	61	1.73119	0.727291
[K].FKLITEDVQGKNCLTNFHGMDLTR.[D]	P61247	RPS3A	40S ribosomal protein S3a (Small ribosomal subunit protein eS1) (v-fos transformation effector protein) (Fte-1)	96	1.73115	0.102931
[K].VVAACAMPVMK.[G]	P28331	NDUFS1	NADH-ubiquinone oxidoreductase 75 kDa subunit, mitochondrial (EC 7.1.1.2) (Complex I-75kD) (CI-75kD)	92	1.73099	0.19983
[R].ARGGCPGGEATLSQPPPRGGTR.[G]	P20290	BTF3	Transcription factor BTF3 (Nascent polypeptide-associated complex subunit beta) (NAC-beta) (RNA polymerase B transcription factor 3)	22	1.73017	0.512374
[R].IKLDPCHPTVK.[N]	Q8WWZ3	EDARADD	Ectodysplasin-A receptor-associated adapter protein (EDAR-associated death domain protein) (Protein crinkled homolog)	132	1.72893	0.377893
[R].ELAGCGSR.[A]	Q4G0N4	NADK2	NAD kinase 2, mitochondrial (EC 2.7.1.23) (Mitochondrial NAD kinase) (NAD kinase domain-containing protein 1, mitochondrial)	58	1.72796	0.284172
[K].CGSLGNIHHKPGGGQVEVK.[S]	P10636	MAPT	Microtubule-associated protein tau (Neurofibrillary tangle protein) (Paired helical filament-tau) (PHF-tau)	639	1.7277	0.348066
[K].FINYVKNCFR.[M]	P06748	NPM1	Nucleophosmin (NPM) (Nucleolar phosphoprotein B23) (Nucleolar protein NO38) (Numatrin)	275	1.72764	0.323566
[K].FISDIANDALQHCK.[M]	Q12962	TAF10	Transcription initiation factor TFIID subunit 10 (STAF28) (Transcription initiation factor TFIID 30 kDa subunit) (TAF(II)30) (TAFII-30) (TAFII30)	174	1.7255	0.0830471
[K].SFSSAPPLILTCSADKK.[Q]	P42568	MLLT3	Protein AF-9 (ALL1-fused gene from chromosome 9 protein) (Myeloid/lymphoid or mixed-lineage leukemia translocated to chromosome 3 protein) (YEATS domain-containing protein 3)	320	1.72544	0.711547
[K].EIRPQDCPISR.[V]	Q9UET6	FTSJ1	Putative tRNA (cytidine(32)/guanosine(34)-2'-O)-methyltransferase (EC 2.1.1.205) (2'-O-ribose RNA methyltransferase TRM7 homolog) (Protein ftsJ homolog 1)	295	1.72468	0.546614
[R].SGVIVLPCGAGK.[S]	P19447	ERCC3	General transcription and DNA repair factor IIH helicase subunit XPB (TFIIH subunit XPB) (EC 3.6.4.12) (Basic transcription factor 2 89 kDa subunit) (BTF2 p89) (DNA excision repair protein ERCC-3) (DNA repair protein complementing XP-B cells) (TFIIH basal transcription factor complex 89 kDa subunit) (TFIIH 89 kDa subunit) (TFIIH p89) (Xeroderma pigmentosum group B-complementing protein)	342	1.72402	0.541509
[K].TIDAGCKPYMAPER.[I]	P52564	MAP2K6	Dual specificity mitogen-activated protein kinase kinase 6 (MAP kinase kinase 6) (MAPKK 6) (EC 2.7.12.2) (MAPK/ERK kinase 6) (MEK 6) (Stress-activated protein kinase kinase 3) (SAPK kinase 3) (SAPKK-3) (SAPKK3)	216	1.72377	0.339736
[R].ARLCSSSSSDTSSR.[S]	Q86WB0	ZC3HC1	Nuclear-interacting partner of ALK (Nuclear-interacting partner of anaplastic lymphoma kinase) (hNIPA) (Zinc finger C3HC-type protein 1)	406	1.72267	0.408125
[K].AQELSALLGCEVDADQVILSHSPMK.[L]	Q9BXW7	HDHD5	Haloacid dehalogenase-like hydrolase domain-containing 5 (Cat eye syndrome critical region protein 5)	109	1.72235	0.790119
[R].TFPGCTIR.[N]	Q9UBT2	UBA2	SUMO-activating enzyme subunit 2 (EC 2.3.2.-) (Anthracycline-associated resistance ARX) (Ubiquitin-like 1-activating enzyme E1B) (Ubiquitin-like modifier-activating enzyme 2)	173	1.72213	0.66642
[R].CAYVYKAK.[N]	P18077	RPL35A	60S ribosomal protein L35a (Cell growth-inhibiting gene 33 protein) (Large ribosomal subunit protein eL33)	47	1.72187	0.148093
[R].TIEVNRCR.[R]	Q9BYC8	MRPL32	39S ribosomal protein L32, mitochondrial (L32mt) (MRP-L32) (Mitochondrial large ribosomal subunit protein bL32m)	92	1.7213	0.217513
[K].VALEGLRPTIPPGISPHVCK.[L]	Q13418	ILK	Integrin-linked protein kinase (EC 2.7.11.1) (59 kDa serine/threonine-protein kinase) (Beta-integrin-linked kinase) (ILK-1) (ILK-2) (p59ILK)	422	1.72099	0.721527
[K].DIIEHLNTSGAPADTSDPLQQICK.[I]	P37198	NUP62	Nuclear pore glycoprotein p62 (62 kDa nucleoporin) (Nucleoporin Nup62)	475	1.72078	0.61367
[K].CVICDSYVRPCTLVR.[I]	Q7RTV0	PHF5A	PHD finger-like domain-containing protein 5A (PHD finger-like domain protein 5A) (Splicing factor 3B-associated 14 kDa protein) (SF3b14b)	40	1.72074	0.00268415
[R].CVKVDLSEK.[Y]	P43243	MATR3	Matrin-3	563	1.71955	0.0871421
[K].VNQCVIGTAQANRK.[-]	Q9BW19	KIFC1	Kinesin-like protein KIFC1 (Kinesin-like protein 2) (Kinesin-related protein HSET)	663	1.71945	0.297897
[K].ISFVDCSK.[I]	P32929	CTH	Cystathionine gamma-lyase (CGL) (CSE) (EC 4.4.1.1) (Cysteine desulfhydrase) (Cysteine-protein sulfhydrase) (Gamma-cystathionase) (Homocysteine desulfhydrase) (EC 4.4.1.2)	137	1.71887	0.0894554
[K].GAQGGDYFYSFGGCHR.[Y]	Q9BYN0	SRXN1	Sulfiredoxin-1 (EC 1.8.98.2)	99	1.71879	0.368124
[K].MTGTLETQFTCPFCNHEK.[S]	P60002	ELOF1	Transcription elongation factor 1 homolog	26	1.71827	0.484153
[K].CQNALQQVVAR.[Q]	Q06210	GFPT1	Glutamine--fructose-6-phosphate aminotransferase [isomerizing] 1 (EC 2.6.1.16) (D-fructose-6-phosphate amidotransferase 1) (Glutamine:fructose-6-phosphate amidotransferase 1) (GFAT 1) (GFAT1) (Hexosephosphate aminotransferase 1)	620	1.71788	0.610695
[R].AIADCENIR.[R]	Q8TAA5	GRPEL2	GrpE protein homolog 2, mitochondrial (Mt-GrpE#2)	87	1.71694	0.329403
[K].ILQINKDDVTALHCK.[V]	O76094	SRP72	Signal recognition particle subunit SRP72 (SRP72) (Signal recognition particle 72 kDa protein)	50	1.71656	0.108598
[R].LKSYCNDQSTGDIKVIGGDDLSTLTGK.[N]	P00492	HPRT1	Hypoxanthine-guanine phosphoribosyltransferase (HGPRT) (HGPRTase) (EC 2.4.2.8)	106	1.71654	0.00547049
[K].YYDAIACLK.[N]	O00170	AIP	AH receptor-interacting protein (AIP) (Aryl-hydrocarbon receptor-interacting protein) (HBV X-associated protein 2) (XAP-2) (Immunophilin homolog ARA9)	208	1.71584	0.756078
[-].MILNSLSLCYHNK.[L]	Q9NX74	DUS2	tRNA-dihydrouridine(20) synthase [NAD(P)+]-like (EC 1.3.1.91) (Dihydrouridine synthase 2) (Up-regulated in lung cancer protein 8) (URLC8) (tRNA-dihydrouridine synthase 2-like) (hDUS2)	9	1.71576	0.748773
[R].EAGDVCYADVQK.[D]	Q13242	SRSF9	Serine/arginine-rich splicing factor 9 (Pre-mRNA-splicing factor SRp30C) (Splicing factor, arginine/serine-rich 9)	138	1.71528	0.359606
[R].AHGCFPEGR.[S]	Q7Z5L9	IRF2BP2	Interferon regulatory factor 2-binding protein 2 (IRF-2-binding protein 2) (IRF-2BP2)	65	1.71504	0.373538
[K].TYPGVMHSSCPQEMAAVKEFLEK.[L]	O95372	LYPLA2	Acyl-protein thioesterase 2 (APT-2) (EC 3.1.2.-) (Lysophospholipase II) (LPL-II) (LysoPLA II) (Palmitoyl-protein hydrolase) (EC 3.1.2.22)	213	1.7129	0.155881
[R].KVCGDSDKGFVVINQK.[G]	P40227	CCT6A	T-complex protein 1 subunit zeta (TCP-1-zeta) (Acute morphine dependence-related protein 2) (CCT-zeta-1) (HTR3) (Tcp20)	282	1.71226	0.541349
[K].MVSGCQTR.[S]	Q8N1G4	LRRC47	Leucine-rich repeat-containing protein 47	249	1.71154	0.222577
[R].RQLCGGNQAATER.[I]	Q6VN20	RANBP10	Ran-binding protein 10 (RanBP10)	501	1.71142	0.375122
[K].VVLPCNLLR.[M]	P24928	POLR2A	DNA-directed RNA polymerase II subunit RPB1 (RNA polymerase II subunit B1) (EC 2.7.7.6) (DNA-directed RNA polymerase II subunit A) (DNA-directed RNA polymerase III largest subunit) (RNA-directed RNA polymerase II subunit RPB1) (EC 2.7.7.48)	981	1.71072	0.410545
[K].KGHSSDSNPAICR.[H]	Q5JTH9	RRP12	RRP12-like protein	31	1.70987	0.55154
[K].CLGHPEEFYNLVR.[F]	P37268	FDFT1	Squalene synthase (SQS) (SS) (EC 2.5.1.21) (FPP:FPP farnesyltransferase) (Farnesyl-diphosphate farnesyltransferase) (Farnesyl-diphosphate farnesyltransferase 1)	6	1.70979	0.301617
[K].FCVSCAR.[L]	P26358	DNMT1	DNA (cytosine-5)-methyltransferase 1 (Dnmt1) (EC 2.1.1.37) (CXXC-type zinc finger protein 9) (DNA methyltransferase HsaI) (DNA MTase HsaI) (M.HsaI) (MCMT)	896	1.70924	0.426652
[K].SGDAAIVDMVPGKPMCVESFSDYPPLGR.[F]	P68104	EEF1A1	Elongation factor 1-alpha 1 (EF-1-alpha-1) (Elongation factor Tu) (EF-Tu) (Eukaryotic elongation factor 1 A-1) (eEF1A-1) (Leukocyte receptor cluster member 7)	411	1.70922	0.268666
[R].AFGGSSCLAR.[H]	Q7L3S4	ZNF771	Zinc finger protein 771 (Mesenchymal stem cell protein DSC43)	189	1.70901	0.125899
[R].KSRPNASGGAACSGPGPEPAVFCEPVVK.[L]	Q6L8Q7	PDE12	2',5'-phosphodiesterase 12 (2'-PDE) (2-PDE) (EC 3.1.4.-) (Mitochondrial deadenylase) (EC 3.1.13.4)	108	1.70848	0.793447
[R].CNEPAVWSQLAK.[A]	Q00610	CLTC	Clathrin heavy chain 1 (Clathrin heavy chain on chromosome 17) (CLH-17)	1102	1.70838	0.658852
[R].EKTACAINK.[V]	Q52LJ0	FAM98B	Protein FAM98B	295	1.70759	0.0536281
[K].QSLETICLLLAYK.[I]	P62136	PPP1CA	Serine/threonine-protein phosphatase PP1-alpha catalytic subunit (PP-1A) (EC 3.1.3.16)	105	1.70757	0.464019
[R].LHCGLWVR.[R]	Q9NZE8	MRPL35	39S ribosomal protein L35, mitochondrial (L35mt) (MRP-L35) (Mitochondrial large ribosomal subunit protein bL35m)	119	1.70707	0.0882668
[R].LTSSVSCALDEAAAALTR.[M]	Q8IWZ3	ANKHD1	Ankyrin repeat and KH domain-containing protein 1 (HIV-1 Vpr-binding ankyrin repeat protein) (Multiple ankyrin repeats single KH domain) (hMASK)	181	1.70636	0.489798
[R].CSVDFTRR.[T]	P09960	LTA4H	Leukotriene A-4 hydrolase (LTA-4 hydrolase) (EC 3.3.2.6) (Leukotriene A(4) hydrolase) (Tripeptide aminopeptidase LTA4H) (EC 3.4.11.4)	26	1.70627	0.665649
[R].SVSVTAAGQCR.[L]	O00291	HIP1	Huntingtin-interacting protein 1 (HIP-1) (Huntingtin-interacting protein I) (HIP-I)	220	1.70621	0.0887289
[K].ICMNEDPAKRPK.[F]	Q13418	ILK	Integrin-linked protein kinase (EC 2.7.11.1) (59 kDa serine/threonine-protein kinase) (Beta-integrin-linked kinase) (ILK-1) (ILK-2) (p59ILK)	428	1.70602	0.564565
[K].EVLCPESQSPNGVR.[F]	Q14684	RRP1B	Ribosomal RNA processing protein 1 homolog B (RRP1-like protein B)	155	1.70472	0.447532
[R].YVENPSQVLNCER.[R]	O75694	NUP155	Nuclear pore complex protein Nup155 (155 kDa nucleoporin) (Nucleoporin Nup155)	1344	1.70461	0.364928
[-].MACARPLISVYSEKGESSGKNVTLPAVFK.[A]	P36578	RPL4	60S ribosomal protein L4 (60S ribosomal protein L1) (Large ribosomal subunit protein uL4)	3	1.70418	0.0933019
[K].CGLVIGR.[G]	Q92945	KHSRP	Far upstream element-binding protein 2 (FUSE-binding protein 2) (KH type-splicing regulatory protein) (KSRP) (p75)	436	1.70356	0.0774052
[K].ALRPGDPGFCAR.[A]	Q96ST2	IWS1	Protein IWS1 homolog (IWS1-like protein)	749	1.70338	0.401184
[R].QHGCTANDANTKYNSR.[A]	Q8N6H7	ARFGAP2	ADP-ribosylation factor GTPase-activating protein 2 (ARF GAP 2) (GTPase-activating protein ZNF289) (Zinc finger protein 289)	97	1.70335	0.576981
[R].YHPLSSCLTAR.[L]	Q96T76	MMS19	MMS19 nucleotide excision repair protein homolog (hMMS19) (MET18 homolog) (MMS19-like protein)	819	1.70292	0.205552
[R].STSGPRPGCQPSSPCVPK.[L]	O14545	TRAFD1	TRAF-type zinc finger domain-containing protein 1 (Protein FLN29)	482	1.70243	0.794906
[R].DQDLASCDRDR.[S]	Q9Y383	LUC7L2	Putative RNA-binding protein Luc7-like 2	348	1.70199	0.0530751
[K].LMCPQEIVDYIADKK.[D]	O14561	NDUFAB1	Acyl carrier protein, mitochondrial (ACP) (CI-SDAP) (NADH-ubiquinone oxidoreductase 9.6 kDa subunit)	140	1.70146	0.567811
[R].VKDADGVLCR.[Y]	Q9BWC9	CCDC106	Coiled-coil domain-containing protein 106	184	1.70132	0.694112
[R].VCEVDNELRICAR.[D]	Q9Y3Z3	SAMHD1	Deoxynucleoside triphosphate triphosphohydrolase SAMHD1 (dNTPase) (EC 3.1.5.-) (Dendritic cell-derived IFNG-induced protein) (DCIP) (Monocyte protein 5) (MOP-5) (SAM domain and HD domain-containing protein 1) (hSAMHD1)	350	1.70039	0.0432977
[K].SISYQISTNCSR.[L]	Q9NX38	ABITRAM	Protein Abitram (Actin-binding transcription modulator) (Protein Simiate)	74	1.70002	0.193012
[R].LQGINCGPDFTPSFANLGR.[T]	Q04637	EIF4G1	Eukaryotic translation initiation factor 4 gamma 1 (eIF-4-gamma 1) (eIF-4G 1) (eIF-4G1) (p220)	662	1.69995	0.300849
[R].FTELKGTGCKVPQDVLQK.[L]	P49903	SEPHS1	Selenide, water dikinase 1 (EC 2.7.9.3) (Selenium donor protein 1) (Selenophosphate synthase 1)	31	1.69986	0.447492
[R].FGNAFHLCR.[E]	Q6P2Q9	PRPF8	Pre-mRNA-processing-splicing factor 8 (220 kDa U5 snRNP-specific protein) (PRP8 homolog) (Splicing factor Prp8) (p220)	547	1.69971	0.0177073
[R].HMIDGRWCDCKLPNSK.[Q]	Q13148	TARDBP	TAR DNA-binding protein 43 (TDP-43)	173	1.69965	0.60478
[R].LVHIKGNCGKEK.[V]	Q9Y5A7	NUB1	NEDD8 ultimate buster 1 (Negative regulator of ubiquitin-like proteins 1) (Renal carcinoma antigen NY-REN-18)	332	1.69947	0.0032302
[K].STDTSCQMAGLRDTYKDSIK.[A]	Q9HBM1	SPC25	Kinetochore protein Spc25 (hSpc25)	27	1.69942	0.0588466
[K].VNGTTPCAFPTHYEEALKDEEK.[A]	O15479	MAGEB2	Melanoma-associated antigen B2 (Cancer/testis antigen 3.2) (CT3.2) (DSS-AHC critical interval MAGE superfamily 6) (DAM6) (MAGE XP-2 antigen) (MAGE-B2 antigen)	301	1.6985	0.467178
[R].TIAPCQK.[A]	P38646	HSPA9	Stress-70 protein, mitochondrial (75 kDa glucose-regulated protein) (GRP-75) (Heat shock 70 kDa protein 9) (Mortalin) (MOT) (Peptide-binding protein 74) (PBP74)	366	1.69838	0.64519
[R].LSVDCVNK.[T]	Q8TBG9	SYNPR	Synaptoporin	31	1.69813	0.545823
[K].ATNVCTRFEDSPSYVK.[W]	O60264	SMARCA5	SWI/SNF-related matrix-associated actin-dependent regulator of chromatin subfamily A member 5 (SWI/SNF-related matrix-associated actin-dependent regulator of chromatin A5) (EC 3.6.4.-) (Sucrose nonfermenting protein 2 homolog) (hSNF2H)	165	1.69804	0.553603
[K].NYLPAINGIVFLVDCADHSR.[L]	Q9NR31	SAR1A	GTP-binding protein SAR1a (COPII-associated small GTPase)	102	1.69785	0.669645
[R].CRKNTLAR.[R]	P84098	RPL19	60S ribosomal protein L19 (Large ribosomal subunit protein eL19)	63	1.69733	0.00777172
[R].STFQAHLAPVVCPK.[Q]	Q9P2X3	IMPACT	Protein IMPACT (Imprinted and ancient gene protein homolog)	195	1.69731	0.419146
[R].NCGQEPTLK.[T]	Q96BD8	SKA1	Spindle and kinetochore-associated protein 1	29	1.69695	0.406825
[K].TLGSGACGEVK.[L]	O96017	CHEK2	Serine/threonine-protein kinase Chk2 (EC 2.7.11.1) (CHK2 checkpoint homolog) (Cds1 homolog) (Hucds1) (hCds1) (Checkpoint kinase 2)	231	1.69654	0.0056062
[R].ILVGNKCDLR.[S]	Q9H082	RAB33B	Ras-related protein Rab-33B	150	1.69642	0.0651309
[R].ADTSLNNCEGAAGSTSEK.[S]	O76080	ZFAND5	AN1-type zinc finger protein 5 (Zinc finger A20 domain-containing protein 2) (Zinc finger protein 216)	76	1.69579	0.480646
[R].DLMACAQTGSGK.[T]	O00571	DDX3X	ATP-dependent RNA helicase DDX3X (EC 3.6.4.13) (CAP-Rf) (DEAD box protein 3, X-chromosomal) (DEAD box, X isoform) (DBX) (Helicase-like protein 2) (HLP2)	223	1.69451	0.600055
[R].CSATPSAQVKPIVSASPPSR.[A]	Q96EV2	RBM33	RNA-binding protein 33 (Proline-rich protein 8) (RNA-binding motif protein 33)	726	1.69427	0.796883
[R].DLATPVMQPCTALDSHKELNTSSK.[R]	Q9NUQ3	TXLNG	Gamma-taxilin (Environmental lipopolysaccharide-responding gene protein) (Factor inhibiting ATF4-mediated transcription) (FIAT) (Lipopolysaccharide-specific response protein 5)	480	1.69381	0.735765
[K].RLAALALASSENSSSTPEECEEMSEKPK.[K]	O00567	NOP56	Nucleolar protein 56 (Nucleolar protein 5A)	472	1.69381	0.735765
[R].LATPNTCPNKK.[K]	Q969Q6	PPP2R3C	Serine/threonine-protein phosphatase 2A regulatory subunit B'' subunit gamma (Protein phosphatase subunit G5PR) (Rhabdomyosarcoma antigen MU-RMS-40.6A/6C)	17	1.69381	0.735765
[R].CELIKESEVK.[A]	P60510	PPP4C	Serine/threonine-protein phosphatase 4 catalytic subunit (PP4C) (Pp4) (EC 3.1.3.16) (Protein phosphatase X) (PP-X)	17	1.69381	0.735765
[K].ELADITLDPPPNCSAGPKGDNIYEWR.[S]	P51965	UBE2E1	Ubiquitin-conjugating enzyme E2 E1 (EC 2.3.2.23) ((E3-independent) E2 ubiquitin-conjugating enzyme E1) (EC 2.3.2.24) (E2 ubiquitin-conjugating enzyme E1) (UbcH6) (Ubiquitin carrier protein E1) (Ubiquitin-protein ligase E1)	67	1.69381	0.735765
[K].DCQMALKR.[V]	Q9P086	MED11	Mediator of RNA polymerase II transcription subunit 11 (Mediator complex subunit 11)	90	1.69381	0.735765
[R].TICSHVQNMIK.[G]	P32969	RPL9	60S ribosomal protein L9 (Large ribosomal subunit protein uL6)	74	1.69377	0.00370253
[K].CQGLESR.[I]	Q9BZE2	PUS3	tRNA pseudouridine(38/39) synthase (EC 5.4.99.45) (tRNA pseudouridine synthase 3) (tRNA pseudouridylate synthase 3) (tRNA-uridine isomerase 3)	420	1.69371	0.134287
[R].LEQLILSDTGISSLHFPDAGIGCK.[T]	Q15813	TBCE	Tubulin-specific chaperone E (Tubulin-folding cofactor E)	301	1.69242	0.666369
[K].SGPHCSESIHR.[S]	P42785	PRCP	Lysosomal Pro-X carboxypeptidase (EC 3.4.16.2) (Angiotensinase C) (Lysosomal carboxypeptidase C) (Proline carboxypeptidase) (Prolylcarboxypeptidase) (PRCP)	233	1.69124	0.640914
[K].CPLMVK.[V]	P02766	TTR	Transthyretin (ATTR) (Prealbumin) (TBPA)	30	1.69123	0.701142
[R].NGGGGGGGGSGLHCAGNGGGGGGGPR.[V]	Q96L92	SNX27	Sorting nexin-27	30	1.69119	0.603844
[R].AVANRTDACFIR.[V]	P35998	PSMC2	26S proteasome regulatory subunit 7 (26S proteasome AAA-ATPase subunit RPT1) (Proteasome 26S subunit ATPase 2)	236	1.69076	0.000992121
[K].CDLVLDAAHEK.[S]	Q99700	ATXN2	Ataxin-2 (Spinocerebellar ataxia type 2 protein) (Trinucleotide repeat-containing gene 13 protein)	301	1.69068	0.117416
[R].SDNFCR.[A]	Q8NEC7	GSTCD	Glutathione S-transferase C-terminal domain-containing protein	101	1.69044	0.314585
[K].CSLLHR.[N]	P22891	PROZ	Vitamin K-dependent protein Z	219	1.69042	0.0102974
[K].QLTLSCPLCVNPVCR.[E]	P22830	FECH	Ferrochelatase, mitochondrial (EC 4.99.1.1) (Heme synthase) (Protoheme ferro-lyase)	411	1.69019	0.37049
[K].CGSKDNIKHVPGGGNVQIQNK.[K]	P27816	MAP4	Microtubule-associated protein 4 (MAP-4)	1008	1.68986	0.288183
[R].VCALLSCTSHK.[D]	P15121	AKR1B1	Aldo-keto reductase family 1 member B1 (EC 1.1.1.300) (EC 1.1.1.372) (EC 1.1.1.54) (Aldehyde reductase) (Aldose reductase) (AR) (EC 1.1.1.21)	299	1.68906	0.223652
[R].LLPVEPCDLTEGFDPSVPPR.[T]	O14893	GEMIN2	Gem-associated protein 2 (Gemin-2) (Component of gems 2) (Survival of motor neuron protein-interacting protein 1) (SMN-interacting protein 1)	34	1.68806	0.798391
[R].ANSSVVSVNCK.[G]	O60502	OGA	Protein O-GlcNAcase (OGA) (EC 3.2.1.169) (Beta-N-acetylglucosaminidase) (Beta-N-acetylhexosaminidase) (Beta-hexosaminidase) (Meningioma-expressed antigen 5) (N-acetyl-beta-D-glucosaminidase) (N-acetyl-beta-glucosaminidase) (Nuclear cytoplasmic O-GlcNAcase and acetyltransferase) (NCOAT)	596	1.688	0.0629676
[K].NQALFPACVLK.[N]	Q92499	DDX1	ATP-dependent RNA helicase DDX1 (EC 3.6.4.13) (DEAD box protein 1) (DEAD box protein retinoblastoma) (DBP-RB)	231	1.68764	0.375445
[K].GNPICSLHDQGAGGNGNVLK.[E]	O15067	PFAS	Phosphoribosylformylglycinamidine synthase (FGAM synthase) (FGAMS) (EC 6.3.5.3) (Formylglycinamide ribonucleotide amidotransferase) (FGAR amidotransferase) (FGAR-AT) (Formylglycinamide ribotide amidotransferase) (Phosphoribosylformylglycineamide amidotransferase)	512	1.68756	0.792313
[K].NCEPMIGLVPILK.[G]	Q9Y2R9	MRPS7	28S ribosomal protein S7, mitochondrial (MRP-S7) (S7mt) (Mitochondrial small ribosomal subunit protein uS7m) (bMRP-27a) (bMRP27a)	152	1.68674	0.213409
[-].MDFEDDYTHSACR.[N]	Q5BKZ1	ZNF326	DBIRD complex subunit ZNF326 (Zinc finger protein 326) (Zinc finger protein interacting with mRNPs and DBC1)	12	1.6857	0.317814
[K].FRNTGQTCVCSNQFLVQR.[G]	P51649	ALDH5A1	Succinate-semialdehyde dehydrogenase, mitochondrial (EC 1.2.1.24) (Aldehyde dehydrogenase family 5 member A1) (NAD(+)-dependent succinic semialdehyde dehydrogenase)	340	1.6855	0.00994697
[R].FERLPCTHK.[G]	Q9Y324	FCF1	rRNA-processing protein FCF1 homolog	134	1.68538	0.173661
[K].MSTPIEVLCK.[G]	P48730	CSNK1D	Casein kinase I isoform delta (CKI-delta) (CKId) (EC 2.7.11.1) (Tau-protein kinase CSNK1D) (EC 2.7.11.26)	241	1.68533	0.11507
[K].TTEEQVQASTPCPR.[T]	Q14137	BOP1	Ribosome biogenesis protein BOP1 (Block of proliferation 1 protein)	108	1.68508	0.239124
[K].SLCREEAETPAEATGKPQRDEAGPQR.[Q]	Q8N9T8	KRI1	Protein KRI1 homolog	591	1.68491	0.740713
[K].CDKGHLVK.[S]	Q8IYL3	C1orf174	UPF0688 protein C1orf174	61	1.68388	0.0796935
[K].IISNASCTTNCLAPLAK.[V]	P04406	GAPDH	Glyceraldehyde-3-phosphate dehydrogenase (GAPDH) (EC 1.2.1.12) (Peptidyl-cysteine S-nitrosylase GAPDH) (EC 2.6.99.-)	152	1.68281	0.125918
[K].VRPSTGNSASTPQSQCLPSEIEVK.[Y]	Q9UJX3	ANAPC7	Anaphase-promoting complex subunit 7 (APC7) (Cyclosome subunit 7)	131	1.68121	0.62343
[R].TPDTSTYCYETAEK.[I]	P46821	MAP1B	Microtubule-associated protein 1B (MAP-1B) [Cleaved into: MAP1B heavy chain	2041	1.68112	0.37008
[K].CAEIDREMISSLGVSK.[A]	Q92878	RAD50	DNA repair protein RAD50 (hRAD50) (EC 3.6.-.-)	133	1.68107	0.205464
[K].ICEPGYSPTYKQDK.[H]	P07858	CTSB	Cathepsin B (EC 3.4.22.1) (APP secretase) (APPS) (Cathepsin B1) [Cleaved into: Cathepsin B light chain	211	1.68096	0.655656
[R].RCDIIIISGRK.[E]	Q00341	HDLBP	Vigilin (High density lipoprotein-binding protein) (HDL-binding protein)	948	1.68086	0.0338778
[R].LFVSDGVPGCLPVLAAAGR.[A]	P56192	MARS1	Methionine--tRNA ligase, cytoplasmic (EC 6.1.1.10) (Methionyl-tRNA synthetase) (MetRS)	12	1.68079	0.20921
[R].VQVSDPESTVAVAFTPTIPHCSMATLIGLSIK.[V]	Q9Y3D0	CIAO2B	Cytosolic iron-sulfur assembly component 2B (MSS19-interacting protein of 18 kDa) (Mitotic spindle-associated MMXD complex subunit MIP18) (Protein FAM96B)	93	1.6807	0.741642
[R].FCAFGGNPPVTGPR.[S]	O15446	POLR1G	DNA-directed RNA polymerase I subunit RPA34 (A34.5) (Antisense to ERCC-1 protein) (ASE-1) (CD3-epsilon-associated protein) (CD3E-associated protein) (DNA-directed RNA polymerase I subunit G) (RNA polymerase I-associated factor PAF49)	150	1.68007	0.523989
[-].MASPQLCR.[A]	P25325	MPST	3-mercaptopyruvate sulfurtransferase (MST) (EC 2.8.1.2)	7	1.67838	0.191622
[R].WDYLTQVEKECK.[E]	Q9HB71	CACYBP	Calcyclin-binding protein (CacyBP) (hCacyBP) (S100A6-binding protein) (Siah-interacting protein)	173	1.67764	0.351695
[K].IITIPATQLAQCQLQTK.[S]	Q15723	ELF2	ETS-related transcription factor Elf-2 (E74-like factor 2) (New ETS-related factor)	470	1.6776	0.559782
[R].HKNMSVHLSPCFRDVQIGDIVTVGECRPLSK.[T]	P62280	RPS11	40S ribosomal protein S11 (Small ribosomal subunit protein uS17)	116	1.67676	0.0771261
[R].MPVGSPLLRDNVCYSR.[T]	Q9NVS2	MRPS18A	39S ribosomal protein S18a, mitochondrial (MRP-S18-a) (Mrps18a) (S18mt-a) (39S ribosomal protein S18-3, mitochondrial) (MRP-S18-3) (Mitochondrial large ribosomal subunit protein bS18a) (Mitochondrial large ribosomal subunit protein mL66)	186	1.67594	0.681892
[R].FALACNASDKIIEPIQSR.[C]	P35250	RFC2	Replication factor C subunit 2 (Activator 1 40 kDa subunit) (A1 40 kDa subunit) (Activator 1 subunit 2) (Replication factor C 40 kDa subunit) (RF-C 40 kDa subunit) (RFC40)	171	1.67583	0.0204953
[R].KSDASDMNSDTSPSCR.[L]	Q86WR7	PROSER2	Proline and serine-rich protein 2	21	1.6756	0.135287
[K].FGANAILGVSLAVCK.[A]	P09104	ENO2	Gamma-enolase (EC 4.2.1.11) (2-phospho-D-glycerate hydro-lyase) (Enolase 2) (Neural enolase) (Neuron-specific enolase) (NSE)	119	1.67454	0.677036
[R].CSVSAVNLPK.[H]	Q3KQU3	MAP7D1	MAP7 domain-containing protein 1 (Arginine/proline-rich coiled-coil domain-containing protein 1) (Proline/arginine-rich coiled-coil domain-containing protein 1)	251	1.67372	0.406474
[K].CSESIPKDSLR.[M]	P09874	PARP1	Poly [ADP-ribose] polymerase 1 (PARP-1) (EC 2.4.2.30) (ADP-ribosyltransferase diphtheria toxin-like 1) (ARTD1) (DNA ADP-ribosyltransferase PARP1) (EC 2.4.2.-) (NAD(+) ADP-ribosyltransferase 1) (ADPRT 1) (Poly[ADP-ribose] synthase 1) (Protein poly-ADP-ribosyltransferase PARP1) (EC 2.4.2.-)	24	1.67344	0.231869
[K].DKVMCIEHEIK.[S]	P42224	STAT1	Signal transducer and activator of transcription 1-alpha/beta (Transcription factor ISGF-3 components p91/p84)	155	1.67343	0.768082
[R].SCSNAAFALK.[Q]	Q68CP9	ARID2	AT-rich interactive domain-containing protein 2 (ARID domain-containing protein 2) (BRG1-associated factor 200) (BAF200) (Zinc finger protein with activation potential) (Zipzap/p200)	82	1.67277	0.319751
[R].AGGVGGLRVPAPVTMDSFFFGCELSGHTR.[S]	O75607	NPM3	Nucleoplasmin-3	41	1.67242	0.627207
[K].AYSCALK.[S]	O75717	WDHD1	WD repeat and HMG-box DNA-binding protein 1 (Acidic nucleoplasmic DNA-binding protein 1) (And-1)	60	1.67176	0.695327
[R].LPADTCLLEFAR.[L]	Q8NF37	LPCAT1	Lysophosphatidylcholine acyltransferase 1 (LPC acyltransferase 1) (LPCAT-1) (LysoPC acyltransferase 1) (EC 2.3.1.23) (1-acylglycerol-3-phosphate O-acyltransferase) (EC 2.3.1.51) (1-acylglycerophosphocholine O-acyltransferase) (1-alkenylglycerophosphocholine O-acyltransferase) (EC 2.3.1.25) (1-alkylglycerophosphocholine O-acetyltransferase) (EC 2.3.1.67) (Acetyl-CoA:lyso-platelet-activating factor…	330	1.67174	0.836386
[R].CLSQQADVR.[L]	Q9NVI1	FANCI	Fanconi anemia group I protein (Protein FACI)	594	1.67138	0.836449
[K].LLASCSADMTIK.[L]	P43034	PAFAH1B1	Platelet-activating factor acetylhydrolase IB subunit beta (Lissencephaly-1 protein) (LIS-1) (PAF acetylhydrolase 45 kDa subunit) (PAF-AH 45 kDa subunit) (PAF-AH alpha) (PAFAH alpha)	168	1.67136	0.677558
[R].AESSQTCHSEQGDKKMEEK.[N]	P46063	RECQL	ATP-dependent DNA helicase Q1 (EC 3.6.4.12) (DNA helicase, RecQ-like type 1) (RecQ1) (DNA-dependent ATPase Q1) (RecQ protein-like 1)	606	1.67134	0.178514
[R].DKLDPDMALCR.[N]	O00469	PLOD2	Procollagen-lysine,2-oxoglutarate 5-dioxygenase 2 (EC 1.14.11.4) (Lysyl hydroxylase 2) (LH2)	494	1.67107	0.421163
[K].VTFQPPSSIGCR.[K]	A0MZ66	SHTN1	Shootin-1 (Shootin1)	565	1.67056	0.722796
[R].VEPFVCAQCR.[T]	Q8WXI9	GATAD2B	Transcriptional repressor p66-beta (GATA zinc finger domain-containing protein 2B) (p66/p68)	423	1.67054	0.240182
[R].VCDLLLK.[K]	O75179	ANKRD17	Ankyrin repeat domain-containing protein 17 (Gene trap ankyrin repeat protein) (Serologically defined breast cancer antigen NY-BR-16)	58	1.67007	0.283846
[R].ALRLDVGNFSWGSECCTR.[K]	P62241	RPS8	40S ribosomal protein S8 (Small ribosomal subunit protein eS8)	71	1.6694	0.0923644
[K].QATRGDCLAFQMR.[A]	Q66PJ3	ARL6IP4	ADP-ribosylation factor-like protein 6-interacting protein 4 (ARL-6-interacting protein 4) (Aip-4) (HSP-975) (HSVI-binding protein) (SR-15) (SRp25) (SR-25) (Splicing factor SRrp37)	410	1.66931	0.214293
[K].TKDSKQCSENVHIST.[-]	P53609	PGGT1B	Geranylgeranyl transferase type-1 subunit beta (EC 2.5.1.59) (Geranylgeranyl transferase type I subunit beta) (GGTase-I-beta) (Type I protein geranyl-geranyltransferase subunit beta)	369	1.66795	0.0389286
[R].KVVFCMDR.[A]	Q99615	DNAJC7	DnaJ homolog subfamily C member 7 (Tetratricopeptide repeat protein 2) (TPR repeat protein 2)	164	1.66789	0.652029
[R].CAPSAGSPAAAVGR.[E]	Q7L2J0	MEPCE	7SK snRNA methylphosphate capping enzyme (MePCE) (EC 2.1.1.-) (Bicoid-interacting protein 3 homolog) (Bin3 homolog)	54	1.66787	0.523717
[K].GQVFALSTHPYGCR.[V]	Q14671	PUM1	Pumilio homolog 1 (HsPUM) (Pumilio-1)	1007	1.66755	0.235354
[R].LVAFCPFASSQVALENANAVSEGVVHEDLR.[L]	O00567	NOP56	Nucleolar protein 56 (Nucleolar protein 5A)	52	1.66722	0.773581
[R].GVESQGMLLCASIEGINR.[Q]	P54577	YARS1	Tyrosine--tRNA ligase, cytoplasmic (EC 6.1.1.1) (Tyrosyl-tRNA synthetase) (TyrRS) [Cleaved into: Tyrosine--tRNA ligase, cytoplasmic, N-terminally processed]	442	1.66613	0.700082
[K].VCNYGLTFTQK.[W]	Q9Y277	VDAC3	Voltage-dependent anion-selective channel protein 3 (VDAC-3) (hVDAC3) (Outer mitochondrial membrane protein porin 3)	65	1.6655	0.0013157
[R].VAVVCSSNQNR.[S]	Q9NP77	SSU72	RNA polymerase II subunit A C-terminal domain phosphatase SSU72 (CTD phosphatase SSU72) (EC 3.1.3.16)	12	1.66549	0.342525
[R].CQVFEETQIGGER.[Y]	Q99832	CCT7	T-complex protein 1 subunit eta (TCP-1-eta) (CCT-eta) (HIV-1 Nef-interacting protein) [Cleaved into: T-complex protein 1 subunit eta, N-terminally processed]	345	1.66472	0.804115
[K].NGSVPTCK.[R]	O43795	MYO1B	Unconventional myosin-Ib (MYH-1c) (Myosin I alpha) (MMI-alpha) (MMIa)	1123	1.66457	0.509302
[K].KGGVSCGTSFR.[G]	Q7Z5K2	WAPL	Wings apart-like protein homolog (Friend of EBNA2 protein) (WAPL cohesin release factor)	344	1.66451	0.0331188
[R].ISIQCR.[S]	P33992	MCM5	DNA replication licensing factor MCM5 (EC 3.6.4.12) (CDC46 homolog) (P1-CDC46)	172	1.66407	0.685694
[K].FSCLGTTDKDVLISEFQR.[L]	Q9H6K1	ILRUN	Protein ILRUN (Inflammation and lipid regulator with UBA-like and NBR1-like domains protein)	18	1.66249	0.105492
[R].SFSDICGGR.[L]	Q14442	PIGH	Phosphatidylinositol N-acetylglucosaminyltransferase subunit H (Phosphatidylinositol-glycan biosynthesis class H protein) (PIG-H)	11	1.66168	0.510413
[K].KIETTGCNQEITSFEINLK.[E]	Q9H974	QTRT2	Queuine tRNA-ribosyltransferase accessory subunit 2 (Queuine tRNA-ribosyltransferase domain-containing protein 1)	324	1.66147	0.153878
[K].LGMPMCLR.[L]	Q9BYB4	GNB1L	Guanine nucleotide-binding protein subunit beta-like protein 1 (G protein subunit beta-like protein 1) (DGCRK3) (WD repeat-containing protein 14) (WD40 repeat-containing protein deleted in VCFS) (WDVCF)	167	1.66102	0.285482
[R].RPAEIYHCRR.[Q]	Q9NWU5	MRPL22	39S ribosomal protein L22, mitochondrial (L22mt) (MRP-L22) (39S ribosomal protein L25, mitochondrial) (L25mt) (MRP-L25) (Mitochondrial large ribosomal subunit protein uL22m)	70	1.66079	0.606961
[K].NSSPINCSR.[A]	Q15723	ELF2	ETS-related transcription factor Elf-2 (E74-like factor 2) (New ETS-related factor)	348	1.66051	0.457917
[K].LCPFQEK.[I]	P32780	GTF2H1	General transcription factor IIH subunit 1 (Basic transcription factor 2 62 kDa subunit) (BTF2 p62) (General transcription factor IIH polypeptide 1) (TFIIH basal transcription factor complex p62 subunit)	506	1.65962	0.508105
[R].CVLLGKR.[K]	Q9NV35	NUDT15	Nucleotide triphosphate diphosphatase NUDT15 (EC 3.6.1.9) (MutT homolog 2) (MTH2) (Nucleoside diphosphate-linked moiety X motif 15) (Nudix motif 15) (Nucleoside diphosphate-linked to another moiety X hydrolase 15) (Nudix hydrolase 15)	28	1.65927	0.623228
[R].IDNKCSTGYEK.[N]	P49790	NUP153	Nuclear pore complex protein Nup153 (153 kDa nucleoporin) (Nucleoporin Nup153)	404	1.6589	0.547773
[-].MEERGDSEPTPGCSGLGPGGVR.[G]	Q8WW01	TSEN15	tRNA-splicing endonuclease subunit Sen15 (SEN15 homolog) (HsSEN15) (tRNA-intron endonuclease Sen15)	13	1.65835	0.397856
[R].SKSCSNTSALAAR.[I]	O15550	KDM6A	Lysine-specific demethylase 6A (EC 1.14.11.68) (Histone demethylase UTX) (Ubiquitously-transcribed TPR protein on the X chromosome) (Ubiquitously-transcribed X chromosome tetratricopeptide repeat protein) ([histone H3]-trimethyl-L-lysine(27) demethylase 6A)	384	1.65715	0.444215
[R].CSSVTGVQR.[R]	O60343	TBC1D4	TBC1 domain family member 4 (Akt substrate of 160 kDa) (AS160)	316	1.65678	0.0572865
[R].KMVDQLFCKK.[F]	P78347	GTF2I	General transcription factor II-I (GTFII-I) (TFII-I) (Bruton tyrosine kinase-associated protein 135) (BAP-135) (BTK-associated protein 135) (SRF-Phox1-interacting protein) (SPIN) (Williams-Beuren syndrome chromosomal region 6 protein)	475	1.65673	0.334594
[K].LNLPINIIGLAPLCENMPSGK.[A]	P28838	LAP3	Cytosol aminopeptidase (EC 3.4.11.1) (Cysteinylglycine-S-conjugate dipeptidase) (EC 3.4.13.23) (Leucine aminopeptidase 3) (LAP-3) (Leucyl aminopeptidase) (Peptidase S) (Proline aminopeptidase) (EC 3.4.11.5) (Prolyl aminopeptidase)	335	1.65648	0.644837
[K].MTGESECLNPSTQSR.[I]	Q9H2G2	SLK	STE20-like serine/threonine-protein kinase (STE20-like kinase) (hSLK) (EC 2.7.11.1) (CTCL tumor antigen se20-9) (STE20-related serine/threonine-protein kinase) (STE20-related kinase) (Serine/threonine-protein kinase 2)	1212	1.65601	0.0336434
[K].SCAEWVSLSK.[A]	O75947	ATP5PD	ATP synthase subunit d, mitochondrial (ATPase subunit d) (ATP synthase peripheral stalk subunit d)	101	1.65521	0.401595
[R].KDLLVENVPYCDAPTQK.[Q]	Q5U5X0	LYRM7	Complex III assembly factor LYRM7 (LYR motif-containing protein 7)	97	1.65519	0.425487
[R].YYTSASGDEMVSLKDYCTR.[M]	P07900	HSP90AA1	Heat shock protein HSP 90-alpha (EC 3.6.4.10) (Heat shock 86 kDa) (HSP 86) (HSP86) (Lipopolysaccharide-associated protein 2) (LAP-2) (LPS-associated protein 2) (Renal carcinoma antigen NY-REN-38)	481	1.65442	0.388747
[K].VEDMAELTCLNEASVLHNLKER.[Y]	P35579	MYH9	Myosin-9 (Cellular myosin heavy chain, type A) (Myosin heavy chain 9) (Myosin heavy chain, non-muscle IIa) (Non-muscle myosin heavy chain A) (NMMHC-A) (Non-muscle myosin heavy chain IIa) (NMMHC II-a) (NMMHC-IIA)	91	1.65348	0.186311
[R].HEVTICNYEASANPADHR.[V]	Q9GZP4	PITHD1	PITH domain-containing protein 1	187	1.6534	0.536168
[K].AICIPEGAK.[Y]	Q6PI48	DARS2	Aspartate--tRNA ligase, mitochondrial (EC 6.1.1.12) (Aspartyl-tRNA synthetase) (AspRS)	371	1.65307	0.194136
[R].LLLSKGHSCYRPR.[R]	P62753	RPS6	40S ribosomal protein S6 (Phosphoprotein NP33) (Small ribosomal subunit protein eS6)	83	1.65271	0.0201404
[K].LVLCGR.[N]	Q6IAN0	DHRS7B	Dehydrogenase/reductase SDR family member 7B (EC 1.1.-.-) (Short-chain dehydrogenase/reductase family 32C member 1) (Protein SDR32C1)	82	1.65269	0.345243
[K].TAFSDCTSK.[I]	Q13795	ARFRP1	ADP-ribosylation factor-related protein 1 (ARF-related protein 1) (ARP)	154	1.65263	0.39874
[K].NGFVVLKGRPCK.[I]	Q9GZV4	EIF5A2	Eukaryotic translation initiation factor 5A-2 (eIF-5A-2) (eIF-5A2) (Eukaryotic initiation factor 5A isoform 2)	38	1.65235	0.548887
[R].TTMRPQSFYDGSHSCAR.[G]	Q13126	MTAP	S-methyl-5'-thioadenosine phosphorylase (EC 2.4.2.28) (5'-methylthioadenosine phosphorylase) (MTA phosphorylase) (MTAP) (MTAPase)	131	1.65199	0.620968
[R].VGMGSGSICITQEVLACGRPQATAVYK.[V]	P12268	IMPDH2	Inosine-5'-monophosphate dehydrogenase 2 (IMP dehydrogenase 2) (IMPD 2) (IMPDH 2) (EC 1.1.1.205) (Inosine-5'-monophosphate dehydrogenase type II) (IMP dehydrogenase II) (IMPDH-II)	331	1.65182	0.355657
[K].GYGCAGVSSVAYGLLAR.[E]	Q92947	GCDH	Glutaryl-CoA dehydrogenase, mitochondrial (GCD) (EC 1.3.8.6)	115	1.65069	0.20102
[K].FIQQTYPSGGEEQAQYCR.[A]	Q8WUM4	PDCD6IP	Programmed cell death 6-interacting protein (PDCD6-interacting protein) (ALG-2-interacting protein 1) (ALG-2-interacting protein X) (Hp95)	40	1.65061	0.768654
[K].SVLFVCLGNICR.[S]	P24666	ACP1	Low molecular weight phosphotyrosine protein phosphatase (LMW-PTP) (LMW-PTPase) (EC 3.1.3.48) (Adipocyte acid phosphatase) (Low molecular weight cytosolic acid phosphatase) (EC 3.1.3.2) (Red cell acid phosphatase 1)	18	1.65045	0.681682
[R].AACDLVR.[G]	P55060	CSE1L	Exportin-2 (Exp2) (Cellular apoptosis susceptibility protein) (Chromosome segregation 1-like protein) (Importin-alpha re-exporter)	387	1.65001	0.0162762
[K].NGCVVKR.[Y]	P36969	GPX4	Phospholipid hydroperoxide glutathione peroxidase (PHGPx) (EC 1.11.1.12) (Glutathione peroxidase 4) (GPx-4) (GSHPx-4)	175	1.64911	0.470952
[R].YYGGAEVVDEIELLCQRR.[A]	P34897	SHMT2	Serine hydroxymethyltransferase, mitochondrial (SHMT) (EC 2.1.2.1) (Glycine hydroxymethyltransferase) (Serine methylase)	119	1.64794	0.0516986
[R].VKCNTDDTIGDLKK.[L]	Q9BZL1	UBL5	Ubiquitin-like protein 5	18	1.64777	0.780264
[K].APLVCLPVFVSR.[D]	Q9H0W9	C11orf54	Ester hydrolase C11orf54 (EC 3.1.-.-)	249	1.64622	0.515726
[K].AVQCLNTSSK.[E]	Q5T4S7	UBR4	E3 ubiquitin-protein ligase UBR4 (EC 2.3.2.27) (600 kDa retinoblastoma protein-associated factor) (N-recognin-4) (RING-type E3 ubiquitin transferase UBR4) (Retinoblastoma-associated factor of 600 kDa) (RBAF600) (p600) (Zinc finger UBR1-type protein 1)	2554	1.64486	0.809042
[K].SSIINSLKQEQMCNVGVSMGLTR.[S]	Q9BVP2	GNL3	Guanine nucleotide-binding protein-like 3 (E2-induced gene 3 protein) (Novel nucleolar protein 47) (NNP47) (Nucleolar GTP-binding protein 3) (Nucleostemin)	280	1.64446	0.27942
[K].GAEPETGSAVSAAQCQVGPTR.[E]	Q9UI10	EIF2B4	Translation initiation factor eIF-2B subunit delta (eIF-2B GDP-GTP exchange factor subunit delta)	69	1.64418	0.695556
[K].GILLYGPPGCGK.[T]	P46459	NSF	Vesicle-fusing ATPase (EC 3.6.4.6) (N-ethylmaleimide-sensitive fusion protein) (NEM-sensitive fusion protein) (Vesicular-fusion protein NSF)	264	1.64371	0.46054
[R].GCIGTFSAMNLHSGLR.[E]	Q6DCA0	AMMECR1L	AMMECR1-like protein	153	1.64357	0.499245
[K].CSEKDSIR.[I]	Q9H3U1	UNC45A	Protein unc-45 homolog A (Unc-45A) (GCUNC-45) (Smooth muscle cell-associated protein 1) (SMAP-1)	488	1.64337	0.417043
[R].YVLCTAPR.[A]	P25205	MCM3	DNA replication licensing factor MCM3 (EC 3.6.4.12) (DNA polymerase alpha holoenzyme-associated protein P1) (P1-MCM3) (RLF subunit beta) (p102)	360	1.64322	0.23871
[R].QINVSTDDSEVKACLR.[A]	O43172	PRPF4	U4/U6 small nuclear ribonucleoprotein Prp4 (PRP4 homolog) (hPrp4) (U4/U6 snRNP 60 kDa protein) (WD splicing factor Prp4)	111	1.64279	0.543894
[K].SYIEGYVPSQADVAVFEAVSSPPPADLCHALR.[W]	P24534	EEF1B2	Elongation factor 1-beta (EF-1-beta)	50	1.64263	0.719072
[R].YVAAAFPSACGK.[T]	Q16822	PCK2	Phosphoenolpyruvate carboxykinase [GTP], mitochondrial (PEPCK-M) (EC 4.1.1.32)	306	1.64249	0.36005
[R].ATHPVTSGSERPCGK.[T]	Q6NTE8	MRNIP	MRN complex-interacting protein (MRN-interacting protein)	300	1.64017	0.805033
[R].TNIQLPACLR.[V]	Q96MW5	COG8	Conserved oligomeric Golgi complex subunit 8 (COG complex subunit 8) (Component of oligomeric Golgi complex 8)	225	1.64002	0.125267
[K].NTPCSENKLDIQEK.[K]	Q9H2U1	DHX36	ATP-dependent DNA/RNA helicase DHX36 (EC 3.6.4.12) (EC 3.6.4.13) (DEAD/H box polypeptide 36) (DEAH-box protein 36) (G4-resolvase-1) (G4R1) (MLE-like protein 1) (RNA helicase associated with AU-rich element protein)	135	1.63959	0.170476
[R].TASISSSPSEGTPTVGSYGCTPQSLPK.[F]	Q6PKG0	LARP1	La-related protein 1 (La ribonucleoprotein domain family member 1)	864	1.6391	0.711573
[R].SLVFANSISCIKR.[L]	Q9GZR7	DDX24	ATP-dependent RNA helicase DDX24 (EC 3.6.4.13) (DEAD box protein 24)	599	1.63878	0.372805
[-].MASGGGGCSASER.[L]	Q13596	SNX1	Sorting nexin-1	8	1.63841	0.527112
[R].YAECGLR.[I]	P36969	GPX4	Phospholipid hydroperoxide glutathione peroxidase (PHGPx) (EC 1.11.1.12) (Glutathione peroxidase 4) (GPx-4) (GSHPx-4)	93	1.63827	0.116548
[R].VLGLGLGCLR.[L]	Q9BRJ7	NUDT16L1	Tudor-interacting repair regulator protein (NUDT16-like protein 1) (Protein syndesmos)	88	1.63795	0.00277331
[R].LSPVTACAGQTLQFK.[L]	Q8NBF2	NHLRC2	NHL repeat-containing protein 2	609	1.63791	0.665662
[K].TCFSMVPALQQELDSRPQLR.[S]	Q96AB3	ISOC2	Isochorismatase domain-containing protein 2	84	1.63791	0.769301
[R].EVGGGHGCTSPPFPQEAR.[A]	Q6ZN17	LIN28B	Protein lin-28 homolog B (Lin-28B)	201	1.63774	0.472743
[R].LKTEGSDLCDRVSEMQK.[L]	P04843	RPN1	Dolichyl-diphosphooligosaccharide--protein glycosyltransferase subunit 1 (Dolichyl-diphosphooligosaccharide--protein glycosyltransferase 67 kDa subunit) (Ribophorin I) (RPN-I) (Ribophorin-1)	545	1.6377	0.632525
[-].MCSAGELLR.[G]	Q8N8J7	FAM241A	Uncharacterized protein FAM241A	2	1.637	0.0742919
[K].EGGGGISCVLQDGCVFEK.[A]	P36551	CPOX	Oxygen-dependent coproporphyrinogen-III oxidase, mitochondrial (COX) (Coprogen oxidase) (Coproporphyrinogenase) (EC 1.3.3.3)	198	1.63655	0.582013
[RK].TCILLR.[GF]	P51153	RAB13	Ras-related protein Rab-13 (Cell growth-inhibiting gene 4 protein)	23	1.63617	0.00866649
[R].LGEGCEPISKR.[Q]	Q8TBZ6	TRMT10A	tRNA methyltransferase 10 homolog A (EC 2.1.1.221) (RNA (guanine-9-)-methyltransferase domain-containing protein 2) (tRNA (guanine(9)-N(1))-methyltransferase TRMT10A)	37	1.63604	0.579033
[R].DVQIGDIVTVGECRPLSK.[T]	P62280	RPS11	40S ribosomal protein S11 (Small ribosomal subunit protein uS17)	131	1.63585	0.334561
[R].WTQTLSELDLAVPFCVNFR.[L]	Q9Y266	NUDC	Nuclear migration protein nudC (Nuclear distribution protein C homolog)	188	1.63553	0.496106
[R].GLYDGPVCEVSVTPK.[T]	Q16555	DPYSL2	Dihydropyrimidinase-related protein 2 (DRP-2) (Collapsin response mediator protein 2) (CRMP-2) (N2A3) (Unc-33-like phosphoprotein 2) (ULIP-2)	504	1.63542	0.634149
[R].LAQICSSIR.[T]	Q53HL2	CDCA8	Borealin (Cell division cycle-associated protein 8) (Dasra-B) (hDasra-B) (Pluripotent embryonic stem cell-related gene 3 protein)	273	1.63536	0.447737
[R].CQLQQAAALNAQHK.[Q]	Q96DF8	ESS2	Splicing factor ESS-2 homolog (DiGeorge syndrome critical region 13) (DiGeorge syndrome critical region 14) (DiGeorge syndrome protein H) (DGS-H) (Protein ES2)	263	1.63483	0.31946
[K].NACDHLSGFNVCNR.[Y]	Q9Y3B4	SF3B6	Splicing factor 3B subunit 6 (Pre-mRNA branch site protein p14) (SF3b 14 kDa subunit) (SF3B14a) (Spliceosome-associated protein, 14-kDa) (Splicing factor 3b, subunit 6, 14kDa)	83	1.63481	0.136529
[K].ACKVDSPTVTTTLK.[N]	Q07866	KLC1	Kinesin light chain 1 (KLC 1)	456	1.63433	0.263286
[K].VVECLDHAR.[G]	P49761	CLK3	Dual specificity protein kinase CLK3 (EC 2.7.12.1) (CDC-like kinase 3)	321	1.63426	0.214442
[R].LCDQKFPK.[T]	Q9NQ55	PPAN	Suppressor of SWI4 1 homolog (Ssf-1) (Brix domain-containing protein 3) (Peter Pan homolog)	432	1.63283	0.166383
[R].CKHFELGGDKK.[R]	Q969Q0	RPL36AL	60S ribosomal protein L36a-like (Large ribosomal subunit protein eL42-like)	88	1.63179	0.335565
[K].YVCPHPSCGR.[L]	Q96JP5	ZFP91	E3 ubiquitin-protein ligase ZFP91 (EC 2.3.2.27) (RING-type E3 ubiquitin transferase ZFP91) (Zinc finger protein 757) (Zinc finger protein 91 homolog) (Zfp-91)	349	1.6313	0.707252
[K].SAGSMCITQFMK.[K]	Q13111	CHAF1A	Chromatin assembly factor 1 subunit A (CAF-1 subunit A) (Chromatin assembly factor I p150 subunit) (CAF-I 150 kDa subunit) (CAF-I p150) (hp150)	878	1.63091	0.3457
[-].MSDSKCDSQFYSVQVADSTFTVLKR.[Y]	P45984	MAPK9	Mitogen-activated protein kinase 9 (MAP kinase 9) (MAPK 9) (EC 2.7.11.24) (JNK-55) (Stress-activated protein kinase 1a) (SAPK1a) (Stress-activated protein kinase JNK2) (c-Jun N-terminal kinase 2)	6	1.63048	0.42429
[R].CLADAVVK.[I]	Q5TGZ0	MICOS10	MICOS complex subunit MIC10 (Mitochondrial inner membrane organizing system protein 1)	13	1.6293	0.229294
[R].AVCMLSNTTAVAEAWAR.[L]	Q9BQE3	TUBA1C	Tubulin alpha-1C chain (Alpha-tubulin 6) (Tubulin alpha-6 chain) [Cleaved into: Detyrosinated tubulin alpha-1C chain]	376	1.62772	0.431512
[R].CCFLCMVCR.[K]	Q16527	CSRP2	Cysteine and glycine-rich protein 2 (Cysteine-rich protein 2) (CRP2) (LIM domain only protein 5) (LMO-5) (Smooth muscle cell LIM protein) (SmLIM)	33	1.62697	0.00315425
[R].ALCDVGTAISCSR.[V]	Q9BQB6	VKORC1	Vitamin K epoxide reductase complex subunit 1 (EC 1.17.4.4) (Vitamin K1 2,3-epoxide reductase subunit 1)	43	1.62671	0.31614
[K].ILCQEEQDAYRR.[I]	P46736	BRCC3	Lys-63-specific deubiquitinase BRCC36 (EC 3.4.19.-) (BRCA1-A complex subunit BRCC36) (BRCA1/BRCA2-containing complex subunit 3) (BRCA1/BRCA2-containing complex subunit 36) (BRISC complex subunit BRCC36)	240	1.62669	0.452517
[R].TVEICPFSFDSR.[D]	Q9ULW0	TPX2	Targeting protein for Xklp2 (Differentially expressed in cancerous and non-cancerous lung cells 2) (DIL-2) (Hepatocellular carcinoma-associated antigen 519) (Hepatocellular carcinoma-associated antigen 90) (Protein fls353) (Restricted expression proliferation-associated protein 100) (p100)	536	1.62654	0.700674
[K].LQHINPLLPACLNKEESK.[T]	Q9BTE3	MCMBP	Mini-chromosome maintenance complex-binding protein (MCM-BP) (MCM-binding protein)	325	1.62537	0.136717
[R].VTGPGGSPCLGSER.[R]	Q6ZN17	LIN28B	Protein lin-28 homolog B (Lin-28B)	107	1.62518	0.49349
[K].VDEFPLCGHMVSDEYEQLSSEALEAAR.[I]	P27635	RPL10	60S ribosomal protein L10 (Laminin receptor homolog) (Large ribosomal subunit protein uL16) (Protein QM) (Ribosomal protein L10) (Tumor suppressor QM)	49	1.62385	0.103887
[K].ADTSQEICSPR.[L]	P52948	NUP98	Nuclear pore complex protein Nup98-Nup96 (EC 3.4.21.-) [Cleaved into: Nuclear pore complex protein Nup98 (98 kDa nucleoporin) (Nucleoporin Nup98) (Nup98)	1027	1.62382	0.425172
[K].ASVGFGGSCFQK.[D]	O60701	UGDH	UDP-glucose 6-dehydrogenase (UDP-Glc dehydrogenase) (UDP-GlcDH) (UDPGDH) (EC 1.1.1.22)	276	1.62326	0.273245
[truncated: 4,167 more rows]

## Sheet: Dataset 2 - HCT116 in vitro
Annotated Sequence	Accession	Gene Name	Description	IAA-Modified Residue #	average ratio	p value
[K].CTVFHGAQVEDAFR.[Y]	P49327	FASN	Fatty acid synthase (EC 2.3.1.85) (Type I fatty acid synthase) [Includes: [Acyl-carrier-protein] S-acetyltransferase (EC 2.3.1.38)	1828	40	1e-15
[R].RDCAVKPCQSDEVPDGIK.[S]	Q96HE7	ERO1A	ERO1-like protein alpha (ERO1-L) (ERO1-L-alpha) (EC 1.8.4.-) (Endoplasmic oxidoreductin-1-like protein) (Endoplasmic reticulum oxidoreductase alpha) (Oxidoreductin-1-L-alpha)	104	40	1e-15
[K].GWAPTFLGYSMQGLCK.[F]	Q00325	SLC25A3	Phosphate carrier protein, mitochondrial (Phosphate transport protein) (PTP) (Solute carrier family 25 member 3)	136	40	1e-15
[K].LLTSYGFIQCSER.[Q]	O75534	CSDE1	Cold shock domain-containing protein E1 (N-ras upstream gene protein) (Protein UNR)	42	40	1e-15
[K].GAAQREFHGLGDCIIK.[I]	P12235	SLC25A4	ADP/ATP translocase 1 (ADP,ATP carrier protein 1) (ADP,ATP carrier protein, heart/skeletal muscle isoform T1) (Adenine nucleotide translocator 1) (ANT 1) (Solute carrier family 25 member 4)	160	40	1e-15
[K].KADPQEAINCLMR.[A]	P54920	NAPA	Alpha-soluble NSF attachment protein (SNAP-alpha) (N-ethylmaleimide-sensitive factor attachment protein alpha)	103	40	1e-15
[K].CPLQEMKPQR.[N]	Q8NHQ9	DDX55	ATP-dependent RNA helicase DDX55 (EC 3.6.4.13) (DEAD box protein 55)	389	40	1e-15
[K].LHCPAAPEHTDPSEPR.[G]	Q96RG2	PASK	PAS domain-containing serine/threonine-protein kinase (PAS-kinase) (PASKIN) (hPASK) (EC 2.7.11.1)	89	40	1e-15
[R].KEEPEGGSRPACGGAGTQGPVQLVK.[E]	Q8TBB5	KLHDC4	Kelch domain-containing protein 4	373	40	1e-15
[R].ILQYLECPQYLR.[K]	Q5T280	SPOUT1	Putative methyltransferase C9orf114 (EC 2.1.1.-) (Centromere protein 32) (CENP-32) (Kinetochore-associated protein) (SPOUT domain-containing methyltransferase 1)	151	40	1e-15
[R].DSSSLSSCTSGILEER.[S]	Q9H3Q1	CDC42EP4	Cdc42 effector protein 4 (Binder of Rho GTPases 4)	313	40	1e-15
[R].AVGSPLCVPAR.[R]	Q9NYZ3	GTSE1	G2 and S phase-expressed protein 1 (GTSE-1) (Protein B99 homolog)	539	40	1e-15
[K].LECGGSAMEDK.[G]	P47895	ALDH1A3	Aldehyde dehydrogenase family 1 member A3 (EC 1.2.1.36) (Aldehyde dehydrogenase 6) (Retinaldehyde dehydrogenase 3) (RALDH-3) (RalDH3)	381	22.0221	0.0139605
[R].AMELLSACQGPAR.[N]	O60551	NMT2	Glycylpeptide N-tetradecanoyltransferase 2 (EC 2.3.1.97) (Myristoyl-CoA:protein N-myristoyltransferase 2) (NMT 2) (Peptide N-myristoyltransferase 2) (Type II N-myristoyltransferase)	104	20.5784	0.0198875
[R].ANNNAAVAPTTCPLQPVTDPFAFSR.[Q]	O15027	SEC16A	Protein transport protein Sec16A (SEC16 homolog A) (p250)	46	20.2956	0.0472254
[K].CKISSYCR.[S]	Q9BTE7	DCUN1D5	DCN1-like protein 5 (DCNL5) (DCUN1 domain-containing protein 5) (Defective in cullin neddylation protein 1-like protein 5) (Squamous cell carcinoma-related oncogene 5)	31	18.8498	0.0598169
[R].CEGINISGNFYR.[N]	P40429	RPL13A	60S ribosomal protein L13a (23 kDa highly basic protein) (Large ribosomal subunit protein uL13)	38	15.3744	0.0646853
[K].IEPEPFENCLLRPGSPAR.[V]	P48637	GSS	Glutathione synthetase (GSH synthetase) (GSH-S) (EC 6.3.2.3) (Glutathione synthase)	409	15.2447	0.216656
[K].VDVECPDVNIEGPEGK.[W]	Q09666	AHNAK	Neuroblast differentiation-associated protein AHNAK (Desmoyokin)	2806	14.7133	0.226707
[-].MASCASIDIEDATQHLR.[D]	Q6P2E9	EDC4	Enhancer of mRNA-decapping protein 4 (Autoantigen Ge-1) (Autoantigen RCD-8) (Human enhancer of decapping large subunit) (Hedls)	4	14.3736	0.121215
[K].TGCETVDAVQER.[V]	O94901	SUN1	SUN domain-containing protein 1 (Protein unc-84 homolog A) (Sad1/unc-84 protein-like 1)	526	13.9634	0.0873151
[R].EHQLASASELPLGSRPAPQPPVPRPEHCEGAAAGLK.[A]	O60232	ZNRD2	Protein ZNRD2 (Autoantigen p27) (Sjoegren syndrome/scleroderma autoantigen 1) (Zinc ribbon domain-containing protein 2)	125	13.4097	0.0624948
[R].SRCSDWASAVEEDEMR.[T]	Q14493	SLBP	Histone RNA hairpin-binding protein (Histone stem-loop-binding protein)	72	13.3041	0.256021
[K].IYSLSCGK.[S]	Q9BSC4	NOL10	Nucleolar protein 10	16	13.1277	0.147043
[R].VHSPCPTSGSEK.[K]	Q96LT9	RNPC3	RNA-binding region-containing protein 3 (RNA-binding motif protein 40) (RNA-binding protein 40) (U11/U12 small nuclear ribonucleoprotein 65 kDa protein) (U11/U12 snRNP 65 kDa protein) (U11/U12-65K)	110	12.5249	0.161423
[K].VGILDVDLCGPSIPR.[M]	Q9Y5Y2	NUBP2	Cytosolic Fe-S cluster assembly factor NUBP2 (Nucleotide-binding protein 2) (NBP 2)	54	11.7543	0.181859
[R].ELVSCSNCTDYQAR.[R]	P49591	SARS1	Serine--tRNA ligase, cytoplasmic (EC 6.1.1.11) (Seryl-tRNA synthetase) (SerRS) (Seryl-tRNA(Ser/Sec) synthetase)	398	11.7184	0.294576
[R].CEFDSQASAPR.[A]	O43542	XRCC3	DNA repair protein XRCC3 (X-ray repair cross-complementing protein 3)	221	11.6922	0.183614
[R].CLSEQSVAISR.[C]	P41134	ID1	DNA-binding protein inhibitor ID-1 (Class B basic helix-loop-helix protein 24) (bHLHb24) (Inhibitor of DNA binding 1) (Inhibitor of differentiation 1)	34	11.4245	0.302492
[K].HHPDLIFCR.[K]	Q7RTV0	PHF5A	PHD finger-like domain-containing protein 5A (PHD finger-like domain protein 5A) (Splicing factor 3B-associated 14 kDa protein) (SF3b14b)	11	11.2715	0.195962
[R].SSSSESEDEDVIPATQCLTPGIR.[T]	Q13428	TCOF1	Treacle protein (Treacher Collins syndrome protein)	1012	11.0327	0.313475
[K].LFDDLKCDAERENFHR.[L]	Q9H3U1	UNC45A	Protein unc-45 homolog A (Unc-45A) (GCUNC-45) (Smooth muscle cell-associated protein 1) (SMAP-1)	384	10.7238	0.322496
[K].GEGTEEAECKKDDALELQSHAK.[S]	Q02952	AKAP12	A-kinase anchor protein 12 (AKAP-12) (A-kinase anchor protein 250 kDa) (AKAP 250) (Gravin) (Myasthenia gravis autoantigen)	1314	10.6621	0.324339
[R].NLCHFQALGCR.[T]	Q53H96	PYCR3	Pyrroline-5-carboxylate reductase 3 (P5C reductase 3) (P5CR 3) (EC 1.5.1.2) (Pyrroline-5-carboxylate reductase-like protein)	49	10.5982	0.217486
[R].EHGQCADVDECSLAEK.[T]	Q6UXH1	CRELD2	Protein disulfide isomerase CRELD2 (EC 5.3.4.1) (Cysteine-rich with EGF-like domain protein 2)	288	10.4917	0.056613
[K].ARPPQHCLKEEELER.[K]	O43688	PLPP2	Phospholipid phosphatase 2 (EC 3.1.3.-) (EC 3.1.3.4) (Lipid phosphate phosphohydrolase 2) (PAP2-gamma) (PAP2-G) (Phosphatidate phosphohydrolase type 2c) (Phosphatidic acid phosphatase 2c) (PAP-2c) (PAP2c)	255	10.4781	0.221568
[-].MSSNECFK.[C]	P62633	CNBP	CCHC-type zinc finger nucleic acid binding protein (Cellular nucleic acid-binding protein) (CNBP) (Zinc finger protein 9)	6	10.444	0.222741
[K].LGNTTVICGVK.[A]	Q96B26	EXOSC8	Exosome complex component RRP43 (Exosome component 8) (Opa-interacting protein 2) (OIP-2) (Ribosomal RNA-processing protein 43) (p9)	60	10.3751	0.225131
[K].DDREAQSICER.[V]	Q10567	AP1B1	AP-1 complex subunit beta-1 (Adaptor protein complex AP-1 subunit beta-1) (Adaptor-related protein complex 1 subunit beta-1) (Beta-1-adaptin) (Beta-adaptin 1) (Clathrin assembly protein complex 1 beta large chain) (Golgi adaptor HA1/AP1 adaptin beta subunit)	241	10.2801	0.228469
[R].GSSCFECTHYQSFLEYR.[E]	P21964	COMT	Catechol O-methyltransferase (EC 2.1.1.6)	238	10.2078	0.338335
[R].IDCFSEVPTSVFGEK.[L]	O00567	NOP56	Nucleolar protein 56 (Nucleolar protein 5A)	384	10.1843	0.0674394
[R].NLSGQPNFPCR.[V]	Q9HD45	TM9SF3	Transmembrane 9 superfamily member 3 (EP70-P-iso) (SM-11044-binding protein)	428	10.0566	0.0667202
[K].APQVTESIESSELVTTCQAETLAGVK.[S]	Q02952	AKAP12	A-kinase anchor protein 12 (AKAP-12) (A-kinase anchor protein 250 kDa) (AKAP 250) (Gravin) (Myasthenia gravis autoantigen)	1139	10.0063	0.0805528
[R].FVYEACGAR.[ATV]	Q5TAQ9	DCAF8	DDB1- and CUL4-associated factor 8 (WD repeat-containing protein 42A)	174	9.99896	0.0751934
[R].VNDFETADILCPK.[A]	Q9BZD4	NUF2	Kinetochore protein Nuf2 (hNuf2) (hNuf2R) (hsNuf2) (Cell division cycle-associated protein 1)	111	9.92371	0.347497
[R].VIPEYCR.[A]	P48444	ARCN1	Coatomer subunit delta (Archain) (Delta-coat protein) (Delta-COP)	94	9.7508	0.0953541
[K].AAPKPAASGACSVSAEETEK.[W]	Q7Z6V5	ADAT2	tRNA-specific adenosine deaminase 2 (EC 3.5.4.33) (Deaminase domain-containing protein 1) (tRNA-specific adenosine-34 deaminase subunit ADAT2)	15	9.6289	0.0729069
[K].GKGEAGNSDSMCLR.[S]	P46013	MKI67	Proliferation marker protein Ki-67 (Antigen identified by monoclonal antibody Ki-67) (Antigen KI-67) (Antigen Ki67)	3199	9.60417	0.358201
[K].SVVIDCSSSQPQFCNAGSNR.[F]	Q9HAS0	C17orf75	Protein Njmu-R1	288	9.48894	0.362169
[R].GNPLHLCK.[E]	Q8IWV8	UBR2	E3 ubiquitin-protein ligase UBR2 (EC 2.3.2.27) (N-recognin-2) (RING-type E3 ubiquitin transferase UBR2) (Ubiquitin-protein ligase E3-alpha-2) (Ubiquitin-protein ligase E3-alpha-II)	1717	9.3263	0.26488
[R].LSTASCPTPK.[V]	Q9NQX3	GPHN	Gephyrin [Includes: Molybdopterin adenylyltransferase (MPT adenylyltransferase) (EC 2.7.7.75) (Domain G)	284	9.2746	0.188545
[K].HVLTGSADNSCR.[L]	Q13347	EIF3I	Eukaryotic translation initiation factor 3 subunit I (eIF3i) (Eukaryotic translation initiation factor 3 subunit 2) (TGF-beta receptor-interacting protein 1) (TRIP-1) (eIF-3-beta) (eIF3 p36)	76	8.94772	0.089916
[K].CDFTQMSQYFK.[A]	P11387	TOP1	DNA topoisomerase 1 (EC 5.6.2.1) (DNA topoisomerase I)	300	8.81363	0.386669
[K].RVCQKEELQK.[Q]	Q9ULX9	MAFF	Transcription factor MafF (U-Maf) (V-maf musculoaponeurotic fibrosarcoma oncogene homolog F)	74	8.72697	0.389976
[-].MAAVATCGSVAASTGSAVATASK.[S]	Q96EB1	ELP4	Elongator complex protein 4 (hELP4) (PAX6 neighbor gene protein)	7	8.63944	0.393355
[R].LRLCDDGPQLPTSPR.[L]	O60504	SORBS3	Vinexin (SH3-containing adapter molecule 1) (SCAM-1) (Sorbin and SH3 domain-containing protein 3)	521	8.6325	0.393625
[R].IAPCPSQDSLYSDPLDSTSAQAGEGVQR.[K]	Q99704	DOK1	Docking protein 1 (Downstream of tyrosine kinase 1) (p62(dok)) (pp62)	308	8.52526	0.397825
[R].ALVSQCNLYMAAR.[K]	P49589	CARS1	Cysteine--tRNA ligase, cytoplasmic (EC 6.1.1.16) (Cysteinyl-tRNA synthetase) (CysRS)	525	8.49388	0.301438
[R].NQCPAKPDGGGAPNGVR.[N]	Q9BX95	SGPP1	Sphingosine-1-phosphate phosphatase 1 (SPPase1) (Spp1) (hSPP1) (hSPPase1) (EC 3.1.3.-) (Sphingosine-1-phosphatase 1) (Sphingosine-1-phosphate phosphohydrolase 1) (SPP-1)	76	8.35225	0.404733
[K].ATQRPPYCDGTHRSER.[V]	P0C7P0	CISD3	CDGSH iron-sulfur domain-containing protein 3, mitochondrial (MitoNEET-related protein 2) (Miner2) (Mitochondrial inner NEET protein) (MiNT)	109	8.32929	0.102423
[R].VVCHIR.[A]	Q8N8A6	DDX51	ATP-dependent RNA helicase DDX51 (EC 3.6.4.13) (DEAD box protein 51)	280	8.32106	0.405996
[K].SCLLLR.[F]	P62820	RAB1A	Ras-related protein Rab-1A (EC 3.6.5.2) (YPT1-related protein)	26	8.30806	0.175663
[R].CTNSEVTVQPSPYLSYR.[L]	O75794	CDC123	Cell division cycle protein 123 homolog (Protein D123) (HT-1080) (PZ32)	289	8.14371	0.413283
[R].EIDCLSPEAQK.[L]	Q32MZ4	LRRFIP1	Leucine-rich repeat flightless-interacting protein 1 (LRR FLII-interacting protein 1) (GC-binding factor 2) (TAR RNA-interacting protein)	14	8.0332	0.323828
[-].MAASCPLPVTPDLPTLR.[A]	Q8N6Q8	METTL25	Probable methyltransferase-like protein 25 (EC 2.1.1.-)	5	7.96492	0.420815
[K].LIIAGTSCYSR.[N]	P34896	SHMT1	Serine hydroxymethyltransferase, cytosolic (SHMT) (EC 2.1.2.1) (Glycine hydroxymethyltransferase) (Serine methylase)	204	7.7658	0.161363
[K].IQPLDVCIKR.[T]	Q7Z3K3	POGZ	Pogo transposable element with ZNF domain (Suppressor of hairy wing homolog 5) (Zinc finger protein 280E) (Zinc finger protein 635)	1267	7.64461	0.434801
[R].CEAKLEGEHER.[D]	Q5T200	ZC3H13	Zinc finger CCCH domain-containing protein 13	1390	7.61052	0.436328
[K].KPRPSEGDEDCLPASK.[K]	P78346	RPP30	Ribonuclease P protein subunit p30 (RNaseP protein p30) (RNase P subunit 2)	257	7.56636	0.128049
[K].FAECLEK.[K]	Q8IYB3	SRRM1	Serine/arginine repetitive matrix protein 1 (SR-related nuclear matrix protein of 160 kDa) (SRm160) (Ser/Arg-related nuclear matrix protein)	33	7.54336	0.127427
[K].AFSPGLPPQSCSLNLK.[Q]	Q8N6M3	FITM2	Acyl-coenzyme A diphosphatase FITM2 (EC 3.6.1.-) (Fat storage-inducing transmembrane protein 2) (Fat-inducing protein 2)	251	7.51939	0.134817
[R].LCIQSK.[W]	P09960	LTA4H	Leukotriene A-4 hydrolase (LTA-4 hydrolase) (EC 3.3.2.6) (Leukotriene A(4) hydrolase) (Tripeptide aminopeptidase LTA4H) (EC 3.4.11.4)	543	7.48331	0.442093
[R].GSDELFSTCVTNGPFIMSSNSASAANGNDSK.[K]	P26599	PTBP1	Polypyrimidine tract-binding protein 1 (PTB) (57 kDa RNA-binding protein PPTB-1) (Heterogeneous nuclear ribonucleoprotein I) (hnRNP I)	23	7.46545	0.131853
[R].MAEHVSCHPR.[Y]	Q9HBW0	LPAR2	Lysophosphatidic acid receptor 2 (LPA receptor 2) (LPA-2) (Lysophosphatidic acid receptor Edg-4)	228	7.4108	0.445427
[K].KEDCVKGDPVEK.[E]	Q9NWH9	SLTM	SAFB-like transcription modulator (Modulator of estrogen-induced transcription)	311	7.37292	0.447183
[K].FRLDCPLAMER.[I]	Q9UK41	VPS28	Vacuolar protein sorting-associated protein 28 homolog (H-Vps28) (ESCRT-I complex subunit VPS28)	103	7.3212	0.449597
[R].GPNGASAGVAAQHSQCFAAWYGHCPGLK.[V]	P11177	PDHB	Pyruvate dehydrogenase E1 component subunit beta, mitochondrial (PDHE1-B) (EC 1.2.4.1)	169	7.30205	0.450496
[R].CESKKFGGPGAR.[A]	P62249	RPS16	40S ribosomal protein S16 (Small ribosomal subunit protein uS9)	127	7.24983	0.452959
[R].AIVDALPPPCESACTVPTDVDKWFHHQKN.[-]	Q15181	PPA1	Inorganic pyrophosphatase (EC 3.6.1.1) (Pyrophosphate phospho-hydrolase) (PPase)	274	7.19166	0.455725
[K].VVLDVGSGTGILCMFAAK.[A]	Q99873	PRMT1	Protein arginine N-methyltransferase 1 (EC 2.1.1.319) (Histone-arginine N-methyltransferase PRMT1) (Interferon receptor 1-bound protein 4)	103	7.1273	0.143239
[K].LLECPHLNVR.[K]	Q8TEX9	IPO4	Importin-4 (Imp4) (Importin-4b) (Imp4b) (Ran-binding protein 4) (RanBP4)	708	7.092	0.146101
[R].TIFFCER.[N]	P12830	CDH1	Cadherin-1 (CAM 120/80) (Epithelial cadherin) (E-cadherin) (Uvomorulin) (CD antigen CD324) [Cleaved into: E-Cad/CTF1	603	6.95592	0.162476
[R].NTTGCLR.[N]	Q99569	PKP4	Plakophilin-4 (p0071)	696	6.94408	0.154089
[R].NSSVAMGASLSCSEYSLK.[V]	Q9NTM9	CUTC	Copper homeostasis protein cutC homolog	248	6.92995	0.174539
[K].SFFDNISCDDNRER.[R]	Q8ND56	LSM14A	Protein LSM14 homolog A (Protein FAM61A) (Protein SCD6 homolog) (Putative alpha-synuclein-binding protein) (AlphaSNBP) (RNA-associated protein 55A) (hRAP55) (hRAP55A)	375	6.82642	0.473659
[R].CCFLCMVCR.[K]	Q16527	CSRP2	Cysteine and glycine-rich protein 2 (Cysteine-rich protein 2) (CRP2) (LIM domain only protein 5) (LMO-5) (Smooth muscle cell LIM protein) (SmLIM)	33	6.80294	0.474846
[-].MSETVICSSR.[A]	P50552	VASP	Vasodilator-stimulated phosphoprotein (VASP)	7	6.75949	0.176486
[R].VGPGVCR.[M]	Q6RFH5	WDR74	WD repeat-containing protein 74 (NOP seven-associated protein 1)	134	6.72012	0.479068
[K].YLAFTCGLIR.[G]	Q86SZ2	TRAPPC6B	Trafficking protein particle complex subunit 6B (TRAPP complex subunit 6B)	123	6.69328	0.480448
[R].RTIAPCQK.[A]	P38646	HSPA9	Stress-70 protein, mitochondrial (75 kDa glucose-regulated protein) (GRP-75) (Heat shock 70 kDa protein 9) (Mortalin) (MOT) (Peptide-binding protein 74) (PBP74)	366	6.65132	0.482617
[R].VQIHANCR.[I]	Q9Y6A4	CFAP20	Cilia- and flagella-associated protein 20 (Basal body up-regulated protein 22) (Transcription factor IIB)	160	6.63428	0.169658
[K].KPYCNAHYPK.[Q]	Q14847	LASP1	LIM and SH3 domain protein 1 (LASP-1) (Metastatic lymph node gene 50 protein) (MLN 50)	53	6.55744	0.487521
[R].GVNTDSGSVCR.[E]	P12955	PEPD	Xaa-Pro dipeptidase (X-Pro dipeptidase) (EC 3.4.13.9) (Imidodipeptidase) (Peptidase D) (Proline dipeptidase) (Prolidase)	158	6.53911	0.488486
[R].AKPPSSSSTCTDSATR.[D]	Q96EV8	DTNBP1	Dysbindin (Biogenesis of lysosome-related organelles complex 1 subunit 8) (BLOC-1 subunit 8) (Dysbindin-1) (Dystrobrevin-binding protein 1) (Hermansky-Pudlak syndrome 7 protein) (HPS7 protein)	302	6.48999	0.491088
[K].QYYVLCSSR.[D]	Q9UMR2	DDX19B	ATP-dependent RNA helicase DDX19B (EC 3.6.4.13) (DEAD box RNA helicase DEAD5) (DEAD box protein 19B)	314	6.47372	0.184082
[R].NVPHEDICEDSDIDGDYR.[V]	O00629	KPNA4	Importin subunit alpha-3 (Importin alpha Q1) (Qip1) (Karyopherin subunit alpha-4)	57	6.46891	0.201031
[R].CYQLPPGAR.[G]	P13716	ALAD	Delta-aminolevulinic acid dehydratase (ALADH) (EC 4.2.1.24) (Porphobilinogen synthase)	223	6.41872	0.494899
[R].TIACPHKGCTK.[M]	P25490	YY1	Transcriptional repressor protein YY1 (Delta transcription factor) (INO80 complex subunit S) (NF-E1) (Yin and yang 1) (YY-1)	303	6.41249	0.495234
[K].KGEDEDKGPPCGPVNCNEK.[I]	Q06323	PSME1	Proteasome activator complex subunit 1 (11S regulator complex subunit alpha) (REG-alpha) (Activator of multicatalytic protease subunit 1) (Interferon gamma up-regulated I-5111 protein) (IGUP I-5111) (Proteasome activator 28 subunit alpha) (PA28a) (PA28alpha)	106	6.38122	0.496921
[K].DSGVQACFNR.[S]	P63096	GNAI1	Guanine nucleotide-binding protein G(i) subunit alpha-1 (Adenylate cyclase-inhibiting G alpha protein)	139	6.35925	0.498112
[R].VAAALENTHLLEVVNQCLSAR.[S]	Q9Y3D0	CIAO2B	Cytosolic iron-sulfur assembly component 2B (MSS19-interacting protein of 18 kDa) (Mitotic spindle-associated MMXD complex subunit MIP18) (Protein FAM96B)	158	6.3561	0.498283
[R].GLDLSSGLVVTSLCK.[S]	Q9Y2Y0	ARL2BP	ADP-ribosylation factor-like protein 2-binding protein (ARF-like 2-binding protein) (ARL2-binding protein) (Binder of ARF2 protein 1)	149	6.3435	0.498968
[K].AGGGCVMTIGEMLR.[S]	Q5VTL8	PRPF38B	Pre-mRNA-splicing factor 38B (Sarcoma antigen NY-SAR-27)	196	6.3435	0.498968
[K].ADVIQATGDAICIFR.[E]	Q08945	SSRP1	FACT complex subunit SSRP1 (Chromatin-specific transcription elongation factor 80 kDa subunit) (Facilitates chromatin transcription complex 80 kDa subunit) (FACT 80 kDa subunit) (FACTp80) (Facilitates chromatin transcription complex subunit SSRP1) (Recombination signal sequence recognition protein 1) (Structure-specific recognition protein 1) (hSSRP1) (T160)	200	6.14136	0.196268
[K].ATELFVQCLATYSYR.[H]	Q9NRG0	CHRAC1	Chromatin accessibility complex protein 1 (CHRAC-1) (Chromatin accessibility complex 15 kDa protein) (CHRAC-15) (HuCHRAC15) (DNA polymerase epsilon subunit p15)	55	6.11228	0.511782
[R].KYFDFLSSYSAVNQGHCHPK.[I]	P04181	OAT	Ornithine aminotransferase, mitochondrial (EC 2.6.1.13) (Ornithine delta-aminotransferase) (Ornithine--oxo-acid aminotransferase) [Cleaved into: Ornithine aminotransferase, hepatic form	93	6.10901	0.511967
[K].SQLSCVVVDDIER.[L]	P46459	NSF	Vesicle-fusing ATPase (EC 3.6.4.6) (N-ethylmaleimide-sensitive fusion protein) (NEM-sensitive fusion protein) (Vesicular-fusion protein NSF)	599	6.06567	0.215309
[K].MPCQLHQVIVAR.[F]	P17655	CAPN2	Calpain-2 catalytic subunit (EC 3.4.22.53) (Calcium-activated neutral proteinase 2) (CANP 2) (Calpain M-type) (Calpain large polypeptide L2) (Calpain-2 large subunit) (Millimolar-calpain) (M-calpain)	640	6.03987	0.515894
[R].ACLLCSLVK.[T]	P63272	SUPT4H1	Transcription elongation factor SPT4 (hSPT4) (DRB sensitivity-inducing factor 14 kDa subunit) (DSIF p14) (DRB sensitivity-inducing factor small subunit) (DSIF small subunit)	16	6.03656	0.516083
[K].NICFTVWDVGGQDR.[I]	P18085	ARF4	ADP-ribosylation factor 4	62	6.0317	0.19982
[R].FRCPEALFQPSFLGMESCGIHETTFNSIMK.[C]	P60709	ACTB	Actin, cytoplasmic 1 (Beta-actin) [Cleaved into: Actin, cytoplasmic 1, N-terminally processed]	257	5.97662	0.519524
[K].DIDDDLEGEVTEECGK.[F]	Q9UHX1	PUF60	Poly(U)-binding-splicing factor PUF60 (60 kDa poly(U)-binding-splicing factor) (FUSE-binding protein-interacting repressor) (FBP-interacting repressor) (Ro-binding protein 1) (RoBP1) (Siah-binding protein 1) (Siah-BP1)	487	5.97327	0.519717
[R].LQEALDAEMLEDEAGGGGAGPGGACK.[A]	Q1KMD3	HNRNPUL2	Heterogeneous nuclear ribonucleoprotein U-like protein 2 (Scaffold-attachment factor A2) (SAF-A2)	57	5.97122	0.0841154
[K].KCEAEEAEPPAATQPQTSETQTSHLPESER.[I]	Q9UKV3	ACIN1	Apoptotic chromatin condensation inducer in the nucleus (Acinus)	733	5.90931	0.523429
[K].QYYIGDIHPSDLKPESGSKDPSKNDTCK.[S]	O43169	CYB5B	Cytochrome b5 type B (Cytochrome b5 outer mitochondrial membrane isoform)	119	5.85492	0.207798
[K].QGAESDQAEPIICSSGAEAPANSLPSK.[V]	Q7Z434	MAVS	Mitochondrial antiviral-signaling protein (MAVS) (CARD adapter inducing interferon beta) (Cardif) (Interferon beta promoter stimulator protein 1) (IPS-1) (Putative NF-kappa-B-activating protein 031N) (Virus-induced-signaling adapter) (VISA)	283	5.85491	0.526616
[R].CLDLYLCPR.[Q]	Q14137	BOP1	Ribosome biogenesis protein BOP1 (Block of proliferation 1 protein)	373	5.76796	0.213078
[K].CREVAESCKDIK.[F]	P50213	IDH3A	Isocitrate dehydrogenase [NAD] subunit alpha, mitochondrial (EC 1.1.1.41) (Isocitric dehydrogenase subunit alpha) (NAD(+)-specific ICDH subunit alpha)	215	5.71314	0.535057
[K].GPAPAPQQCSEPETK.[W]	Q3YEC7	RABL6	Rab-like protein 6 (GTP-binding protein Parf) (Partner of ARF) (Rab-like protein 1) (RBEL1)	491	5.67098	0.537605
[R].IQKCNHPSLAEGNK.[A]	P78316	NOP14	Nucleolar protein 14 (Nucleolar complex protein 14)	457	5.6537	0.245954
[K].APLVCLPVFVSR.[D]	Q9H0W9	C11orf54	Ester hydrolase C11orf54 (EC 3.1.-.-)	249	5.64978	0.538893
[R].FTCEMFHPNIYPDGR.[V]	P60604	UBE2G2	Ubiquitin-conjugating enzyme E2 G2 (EC 2.3.2.23) (E2 ubiquitin-conjugating enzyme G2) (Ubiquitin carrier protein G2) (Ubiquitin-protein ligase G2)	75	5.6107	0.541279
[K].CDLSPWAVSR.[D]	O14966	RAB29	Ras-related protein Rab-7L1 (Rab-7-like protein 1) (Ras-related protein Rab-29)	127	5.5857	0.542814
[R].SKNQENGPVCSLR.[D]	Q9Y6I4	USP3	Ubiquitin carboxyl-terminal hydrolase 3 (EC 3.4.19.12) (Deubiquitinating enzyme 3) (Ubiquitin thioesterase 3) (Ubiquitin-specific-processing protease 3)	362	5.57118	0.224045
[K].CDSAFDIK.[C]	Q8N999	C12orf29	Uncharacterized protein C12orf29	294	5.53534	0.545925
[R].ALDCSSSIR.[Q]	O94776	MTA2	Metastasis-associated protein MTA2 (Metastasis-associated 1-like 1) (MTA1-L1 protein) (p53 target protein in deacetylase complex)	209	5.4901	0.244254
[R].CAAEREEPPEQR.[G]	Q9GZP4	PITHD1	PITH domain-containing protein 1	14	5.42218	0.553011
[R].SQSAALEPSSSADAGAVACR.[A]	Q86UD0	SAPCD2	Suppressor APC domain-containing protein 2 (Tumor specificity and mitosis phase-dependent expression protein) (TS/MDEP) (p42.3)	195	5.37773	0.555831
[R].NGLGNQLSSGSHTSAASQCDSASSR.[M]	Q5VV42	CDKAL1	Threonylcarbamoyladenosine tRNA methylthiotransferase (EC 2.8.4.5) (CDK5 regulatory subunit-associated protein 1-like 1) (tRNA-t(6)A37 methylthiotransferase)	538	5.34333	0.241835
[K].LCNNQEENDAVSSAK.[K]	Q49AR2	C5orf22	UPF0489 protein C5orf22	165	5.33308	0.252484
[K].IINDNATYCR.[L]	O00567	NOP56	Nucleolar protein 56 (Nucleolar protein 5A)	211	5.30853	0.123177
[R].AAAAVAAAASSCRPLGSGAGPGPTGAAPVSAPAPGPGPAGK.[G]	Q9NRL3	STRN4	Striatin-4 (Zinedin)	17	5.29856	0.250499
[R].AVCEADQSHGGPR.[S]	O14545	TRAFD1	TRAF-type zinc finger domain-containing protein 1 (Protein FLN29)	267	5.28772	0.561608
[K].CGAETQHEGLELR.[V]	Q9HCU5	PREB	Prolactin regulatory element-binding protein (Mammalian guanine nucleotide exchange factor mSec12)	128	5.24214	0.564567
[R].TACRDNTSVYHISGK.[K]	Q9NTJ3	SMC4	Structural maintenance of chromosomes protein 4 (SMC protein 4) (SMC-4) (Chromosome-associated polypeptide C) (hCAP-C) (XCAP-C homolog)	190	5.235	0.132315
[K].FQSIVIGCALEDQKK.[I]	O95816	BAG2	BAG family molecular chaperone regulator 2 (BAG-2) (Bcl-2-associated athanogene 2)	162	5.14587	0.570892
[K].KVEQNSRPVSCSGR.[D]	O00401	WASL	Neural Wiskott-Aldrich syndrome protein (N-WASP)	431	5.12067	0.269303
[R].VLCPSNSSQR.[V]	O14965	AURKA	Aurora kinase A (EC 2.7.11.1) (Aurora 2) (Aurora/IPL1-related kinase 1) (ARK-1) (Aurora-related kinase 1) (hARK1) (Breast tumor-amplified kinase) (Serine/threonine-protein kinase 15) (Serine/threonine-protein kinase 6) (Serine/threonine-protein kinase aurora-A)	49	5.1189	0.140523
[R].RQDSDLVQCGVTSPSSAEATGK.[L]	Q9HC52	CBX8	Chromobox protein homolog 8 (Polycomb 3 homolog) (Pc3) (hPc3) (Rectachrome 1)	261	5.10865	0.280418
[K].DLQAEALCK.[L]	Q99933	BAG1	BAG family molecular chaperone regulator 1 (BAG-1) (Bcl-2-associated athanogene 1)	272	5.10654	0.109489
[R].YSCLVAGPHQR.[H]	Q3B726	POLR1F	DNA-directed RNA polymerase I subunit RPA43 (DNA-directed RNA polymerase I subunit F) (Twist neighbor protein)	47	5.10619	0.143949
[R].LGLEGCQR.[L]	Q5RKV6	EXOSC6	Exosome complex component MTR3 (Exosome component 6) (mRNA transport regulator 3 homolog) (hMtr3) (p11)	248	5.10294	0.573747
[K].TCLICADTFR.[A]	P61011	SRP54	Signal recognition particle 54 kDa protein (SRP54) (EC 3.6.5.-)	136	5.08588	0.191001
[R].SLHDALCVLAQTVK.[D]	P78371	CCT2	T-complex protein 1 subunit beta (TCP-1-beta) (CCT-beta)	395	5.07937	0.575323
[R].CVGGVVHSFDGTK.[E]	Q6P1N9	TATDN1	Deoxyribonuclease TATDN1 (EC 3.1.21.-) (Hepatocarcinoma high expression protein)	168	5.00875	0.26933
[R].GVCLIDEFDK.[M]	P49736	MCM2	DNA replication licensing factor MCM2 (EC 3.6.4.12) (Minichromosome maintenance protein 2 homolog) (Nuclear protein BM28)	584	4.96466	0.274977
[K].KLNCQVIGASVDSHFCHLAWVNTPK.[K]	Q06830	PRDX1	Peroxiredoxin-1 (EC 1.11.1.24) (Natural killer cell-enhancing factor A) (NKEF-A) (Proliferation-associated gene protein) (PAG) (Thioredoxin peroxidase 2) (Thioredoxin-dependent peroxide reductase 2) (Thioredoxin-dependent peroxiredoxin 1)	83	4.95356	0.0621078
[K].CIRPSVLGPLK.[R]	Q7Z309	PABIR2	PABIR family member 2	155	4.9188	0.0389681
[K].TGQYSGIYDCAK.[K]	Q6NUK1	SLC25A24	Calcium-binding mitochondrial carrier protein SCaMC-1 (Mitochondrial ATP-Mg/Pi carrier protein 1) (Mitochondrial Ca(2+)-dependent solute carrier protein 1) (Small calcium-binding mitochondrial carrier protein 1) (Solute carrier family 25 member 24)	330	4.89985	0.305117
[R].GNMNCGAFQAHQMR.[L]	Q9UPN9	TRIM33	E3 ubiquitin-protein ligase TRIM33 (EC 2.3.2.27) (Ectodermin homolog) (RET-fused gene 7 protein) (Protein Rfg7) (RING-type E3 ubiquitin transferase TRIM33) (Transcription intermediary factor 1-gamma) (TIF1-gamma) (Tripartite motif-containing protein 33)	582	4.89548	0.133906
[R].CGDLLAASQVVNR.[A]	Q8N1F7	NUP93	Nuclear pore complex protein Nup93 (93 kDa nucleoporin) (Nucleoporin Nup93)	328	4.88341	0.434613
[K].ECVLPGGETAGDMGK.[L]	P43246	MSH2	DNA mismatch repair protein Msh2 (hMSH2) (MutS protein homolog 2)	199	4.86621	0.589872
[R].LVIPASQCGSLIGK.[A]	P57723	PCBP4	Poly(rC)-binding protein 4 (Alpha-CP4)	113	4.80905	0.280246
[K].ACLENLGLK.[H]	P36952	SERPINB5	Serpin B5 (Maspin) (Peptidase inhibitor 5) (PI-5)	287	4.80416	0.594209
[R].KGGSYTQAASSDSAQGSDVSLTACKV.[-]	P04439	HLA-A	HLA class I histocompatibility antigen, A alpha chain (Human leukocyte antigen A) (HLA-A)	363	4.76345	0.284797
[R].LLKPECVLDK.[S]	Q92616	GCN1	eIF-2-alpha kinase activator GCN1 (GCN1 eIF-2-alpha kinase activator homolog) (GCN1-like protein 1) (General control of amino-acid synthesis 1-like protein 1) (Translational activator GCN1) (HsGCN1)	932	4.72238	0.28349
[R].INVCVGQK.[I]	Q9Y2I8	WDR37	WD repeat-containing protein 37	417	4.71369	0.284862
[K].LAKEWCFKPCEIR.[E]	Q9Y2T3	GDA	Guanine deaminase (Guanase) (Guanine aminase) (EC 3.5.4.3) (Guanine aminohydrolase) (GAH) (p51-nedasin)	63	4.70854	0.125461
[R].FVLDCK.[D]	P68402	PAFAH1B2	Platelet-activating factor acetylhydrolase IB subunit alpha2 (EC 3.1.1.47) (PAF acetylhydrolase 30 kDa subunit) (PAF-AH 30 kDa subunit) (PAF-AH subunit beta) (PAFAH subunit beta)	35	4.7028	0.287451
[R].GLHDSCPGQAR.[Y]	Q32NC0	C18orf21	UPF0711 protein C18orf21 (HBV X-transactivated gene 13 protein) (HBV XAg-transactivated protein 13)	18	4.68451	0.29632
[-].MAAQCVTK.[V]	O75131	CPNE3	Copine-3 (Copine III)	5	4.68355	0.286796
[R].NGSLICTASK.[D]	Q9ULV4	CORO1C	Coronin-1C (Coronin-3) (hCRNN4)	190	4.67097	0.291011
[-].MCSLGLFPPPPPR.[G]	Q9NRG9	AAAS	Aladin (Adracalin)	2	4.66905	0.603819
[R].EPGLCTWQSLR.[S]	P01033	TIMP1	Metalloproteinase inhibitor 1 (Erythroid-potentiating activity) (EPA) (Fibroblast collagenase inhibitor) (Collagenase inhibitor) (Tissue inhibitor of metalloproteinases 1) (TIMP-1)	197	4.65934	0.306422
[R].CTCPALK.[G]	Q14839	CHD4	Chromodomain-helicase-DNA-binding protein 4 (CHD-4) (EC 3.6.4.12) (ATP-dependent helicase CHD4) (Mi-2 autoantigen 218 kDa protein) (Mi2-beta)	495	4.62601	0.606929
[K].GIPACEQNVSR.[K]	Q02040	AKAP17A	A-kinase anchor protein 17A (AKAP-17A) (721P) (B-lymphocyte antigen) (Protein XE7) (Protein kinase A-anchoring protein 17A) (PRKA17A) (Splicing factor, arginine/serine-rich 17A)	563	4.62416	0.305123
[R].FNCPTK.[S]	Q99442	SEC62	Translocation protein SEC62 (Translocation protein 1) (TP-1) (hTP-1)	32	4.5704	0.297518
[K].CAAPRPPSSSPEQR.[T]	Q5H9R7	PPP6R3	Serine/threonine-protein phosphatase 6 regulatory subunit 3 (SAPS domain family member 3) (Sporulation-induced transcript 4-associated protein SAPL)	844	4.56094	0.312702
[R].FKSYCSNLVR.[T]	Q9Y5B9	SUPT16H	FACT complex subunit SPT16 (Chromatin-specific transcription elongation factor 140 kDa subunit) (FACT 140 kDa subunit) (FACTp140) (Facilitates chromatin transcription complex subunit SPT16) (hSPT16)	283	4.54693	0.319658
[K].CGSGPVHISGQHLVAVEEDAESEDEEEEDVK.[L]	P06748	NPM1	Nucleophosmin (NPM) (Nucleolar phosphoprotein B23) (Nucleolar protein NO38) (Numatrin)	104	4.53725	0.321133
[K].LPGNISSLNVECR.[N]	Q86W56	PARG	Poly(ADP-ribose) glycohydrolase (EC 3.2.1.143)	397	4.53	0.299758
[R].DCNGDTPNLSFYR.[N]	Q9NZT2	OGFR	Opioid growth factor receptor (OGFr) (Protein 7-60) (Zeta-type opioid receptor)	87	4.52548	0.614285
[K].KTETVQEACER.[E]	O00273	DFFA	DNA fragmentation factor subunit alpha (DNA fragmentation factor 45 kDa subunit) (DFF-45) (Inhibitor of CAD) (ICAD)	289	4.50977	0.305215
[K].ELDQWIEQLNECK.[Q]	P67775	PPP2CA	Serine/threonine-protein phosphatase 2A catalytic subunit alpha isoform (PP2A-alpha) (EC 3.1.3.16) (Replication protein C) (RP-C)	20	4.49889	0.616254
[R].KPSYAEICQR.[T]	Q92615	LARP4B	La-related protein 4B (La ribonucleoprotein domain family member 4B) (La ribonucleoprotein domain family member 5) (La-related protein 5)	654	4.4907	0.308419
[K].SCQFVAVR.[R]	P07814	EPRS1	Bifunctional glutamate/proline--tRNA ligase (Bifunctional aminoacyl-tRNA synthetase) (Cell proliferation-inducing gene 32 protein) (Glutamatyl-prolyl-tRNA synthetase) [Includes: Glutamate--tRNA ligase (EC 6.1.1.17) (Glutamyl-tRNA synthetase) (GluRS)	1377	4.47556	0.324752
[R].RPAEIYHCR.[R]	Q9NWU5	MRPL22	39S ribosomal protein L22, mitochondrial (L22mt) (MRP-L22) (39S ribosomal protein L25, mitochondrial) (L25mt) (MRP-L25) (Mitochondrial large ribosomal subunit protein uL22m)	70	4.43839	0.308295
[R].LSREHGAFDAVKCTHWAEGGK.[G]	P11586	MTHFD1	C-1-tetrahydrofolate synthase, cytoplasmic (C1-THF synthase) (Epididymis secretory sperm binding protein) [Cleaved into: C-1-tetrahydrofolate synthase, cytoplasmic, N-terminally processed] [Includes: Methylenetetrahydrofolate dehydrogenase (EC 1.5.1.5)	785	4.43333	0.177179
[R].IVAAHNKCPR.[D]	Q9Y3D3	MRPS16	28S ribosomal protein S16, mitochondrial (MRP-S16) (S16mt) (Mitochondrial small ribosomal subunit protein bS16m)	41	4.41703	0.31
[R].ISNCCIHR.[A]	Q9UJM3	ERRFI1	ERBB receptor feedback inhibitor 1 (Mitogen-inducible gene 6 protein) (MIG-6)	267	4.40585	0.317193
[K].TSSDPTCVEKEK.[V]	O14980	XPO1	Exportin-1 (Exp1) (Chromosome region maintenance 1 protein homolog)	119	4.39471	0.312279
[K].TAELLNACK.[K]	Q6PI48	DARS2	Aspartate--tRNA ligase, mitochondrial (EC 6.1.1.12) (Aspartyl-tRNA synthetase) (AspRS)	152	4.38389	0.313687
[K].RPACTLKPECVQQLLVCSQEAK.[K]	P32320	CDA	Cytidine deaminase (EC 3.5.4.5) (Cytidine aminohydrolase)	8	4.38333	0.141662
[R].SPVPLTPPGCVALDTR.[A]	Q567V2	MPV17L2	Mpv17-like protein 2	198	4.36573	0.258452
[R].ASAAGAECELAR.[E]	Q9C0B0	UNK	RING finger protein unkempt homolog (Zinc finger CCCH domain-containing protein 5)	696	4.32887	0.336563
[R].IEQIQCYSAK.[D]	P52948	NUP98	Nuclear pore complex protein Nup98-Nup96 (EC 3.4.21.-) [Cleaved into: Nuclear pore complex protein Nup98 (98 kDa nucleoporin) (Nucleoporin Nup98) (Nup98)	1735	4.3244	0.319108
[K].SQACGGNLGSIEELR.[G]	Q9Y6E0	STK24	Serine/threonine-protein kinase 24 (EC 2.7.11.1) (Mammalian STE20-like protein kinase 3) (MST-3) (STE20-like kinase MST3) [Cleaved into: Serine/threonine-protein kinase 24 36 kDa subunit (Mammalian STE20-like protein kinase 3 N-terminal) (MST3/N)	394	4.32389	0.319106
[R].CPTVRYHTK.[V]	P26373	RPL13	60S ribosomal protein L13 (Breast basic conserved protein 1) (Large ribosomal subunit protein eL13)	61	4.31815	0.319644
[R].AQAVASTSTVPSPSQTMPSCTSPSR.[A]	Q8WV99	ZFAND2B	AN1-type zinc finger protein 2B (Arsenite-inducible RNA-associated protein-like protein) (AIRAP-like protein)	171	4.31741	0.62994
[R].NFVGPPHFQVICR.[L]	Q7L576	CYFIP1	Cytoplasmic FMR1-interacting protein 1 (Specifically Rac1-associated protein 1) (Sra-1) (p140sra-1)	918	4.31613	0.195993
[R].KGFSCVK.[N]	Q9Y244	POMP	Proteasome maturation protein (Proteassemblin) (Protein UMP1 homolog) (hUMP1) (Voltage-gated K channel beta subunit 4.1)	37	4.29833	0.321327
[K].NQLKETTEAACR.[Y]	Q9Y2Q3	GSTK1	Glutathione S-transferase kappa 1 (EC 2.5.1.18) (GST 13-13) (GST class-kappa) (GSTK1-1) (hGSTK1) (Glutathione S-transferase subunit 13)	176	4.29218	0.322062
[K].QEYDESGPSIVHRKCF.[-]	Q9BYX7	POTEKP	Putative beta-actin-like protein 3 (Kappa-actin) (POTE ankyrin domain family member K)	374	4.28336	0.155262
[K].CVTIQR.[T]	Q13485	SMAD4	Mothers against decapentaplegic homolog 4 (MAD homolog 4) (Mothers against DPP homolog 4) (Deletion target in pancreatic carcinoma 4) (SMAD family member 4) (SMAD 4) (Smad4) (hSMAD4)	71	4.27551	0.633164
[K].YGVGTCGPR.[G]	O15269	SPTLC1	Serine palmitoyltransferase 1 (EC 2.3.1.50) (Long chain base biosynthesis protein 1) (LCB 1) (Serine-palmitoyl-CoA transferase 1) (SPT 1) (SPT1)	133	4.26498	0.327983
[R].VAAASGHCGAFSGSDSSR.[T]	Q9NZB2	FAM120A	Constitutive coactivator of PPAR-gamma-like protein 1 (Oxidative stress-associated Src activator) (Protein FAM120A)	919	4.26106	0.329114
[K].FVCIYHVR.[E]	Q15269	PWP2	Periodic tryptophan protein 2 homolog	630	4.25537	0.19045
[K].CLEEQGLK.[F]	P17812	CTPS1	CTP synthase 1 (EC 6.3.4.2) (CTP synthetase 1) (UTP--ammonia ligase 1)	491	4.24688	0.326539
[K].SNAAAYLQHLCYR.[N]	O60716	CTNND1	Catenin delta-1 (Cadherin-associated Src substrate) (CAS) (p120 catenin) (p120(ctn)) (p120(cas))	394	4.24261	0.32665
[R].VLGSMCQR.[L]	O76075	DFFB	DNA fragmentation factor subunit beta (EC 3.-.-.-) (Caspase-activated deoxyribonuclease) (CAD) (Caspase-activated DNase) (Caspase-activated nuclease) (CPAN) (DNA fragmentation factor 40 kDa subunit) (DFF-40)	194	4.23048	0.327915
[K].GAEPETGSAVSAAQCQVGPTR.[E]	Q9UI10	EIF2B4	Translation initiation factor eIF-2B subunit delta (eIF-2B GDP-GTP exchange factor subunit delta)	69	4.22971	0.151181
[R].VVQHLCQR.[R]	Q8WUY1	THEM6	Protein THEM6 (Mesenchymal stem cell protein DSCD75) (Thioesterase superfamily member 6)	168	4.22095	0.331779
[K].CDLPSR.[T]	P01116	KRAS	GTPase KRas (EC 3.6.5.2) (K-Ras 2) (Ki-Ras) (c-K-ras) (c-Ki-ras) [Cleaved into: GTPase KRas, N-terminally processed]	118	4.21952	0.34905
[K].NTPCSENKLDIQEK.[K]	Q9H2U1	DHX36	ATP-dependent DNA/RNA helicase DHX36 (EC 3.6.4.12) (EC 3.6.4.13) (DEAD/H box polypeptide 36) (DEAH-box protein 36) (G4-resolvase-1) (G4R1) (MLE-like protein 1) (RNA helicase associated with AU-rich element protein)	135	4.20213	0.175413
[K].IVDGACLNHFTR.[I]	O60921	HUS1	Checkpoint protein HUS1 (hHUS1)	12	4.19621	0.331706
[R].ITTRKTPCGEGSK.[T]	P60866	RPS20	40S ribosomal protein S20 (Small ribosomal subunit protein uS10)	70	4.16999	0.00220915
[R].RPCEQISPEEEER.[R]	P15407	FOSL1	Fos-related antigen 1 (FRA-1)	97	4.16551	0.0314852
[K].TCNTMNQFVNK.[F]	Q7L5N1	COPS6	COP9 signalosome complex subunit 6 (SGN6) (Signalosome subunit 6) (JAB1-containing signalosome subunit 6) (MOV34 homolog) (Vpr-interacting protein) (hVIP)	299	4.16028	0.339811
[K].NGDICETSGKPK.[T]	Q16637	SMN1	Survival motor neuron protein (Component of gems 1) (Gemin-1)	60	4.15947	0.335845
[K].LICDVSR.[Q]	P54136	RARS1	Arginine--tRNA ligase, cytoplasmic (EC 6.1.1.19) (Arginyl-tRNA synthetase) (ArgRS)	312	4.1413	0.170306
[K].IDPTLCR.[A]	P41091	EIF2S3	Eukaryotic translation initiation factor 2 subunit 3 (EC 3.6.5.3) (Eukaryotic translation initiation factor 2 subunit gamma X) (eIF-2-gamma X) (eIF-2gX)	348	4.13523	0.358482
[K].VVVCGQASVGK.[T]	Q9NYR9	NKIRAS2	NF-kappa-B inhibitor-interacting Ras-like protein 2 (I-kappa-B-interacting Ras-like protein 2) (Kappa B-Ras protein 2) (KappaB-Ras2)	10	4.1329	0.338705
[K].VFNDTCR.[S]	P42704	LRPPRC	Leucine-rich PPR motif-containing protein, mitochondrial (130 kDa leucine-rich protein) (LRP 130) (GP130)	113	4.12296	0.338706
[R].FICGTQSIHK.[N]	O75600	GCAT	2-amino-3-ketobutyrate coenzyme A ligase, mitochondrial (AKB ligase) (EC 2.3.1.29) (Aminoacetone synthase) (Glycine acetyltransferase)	106	4.1216	0.345261
[R].VAGINACGR.[G]	P51610	HCFC1	Host cell factor 1 (HCF) (HCF-1) (C1 factor) (CFF) (VCAF) (VP16 accessory protein) [Cleaved into: HCF N-terminal chain 1	1872	4.11722	0.433341
[R].ANGCVANGEVR.[N]	O15270	SPTLC2	Serine palmitoyltransferase 2 (EC 2.3.1.50) (Long chain base biosynthesis protein 2) (LCB 2) (Long chain base biosynthesis protein 2a) (LCB2a) (Serine-palmitoyl-CoA transferase 2) (SPT 2)	19	4.10724	0.357547
[R].QVSTEEAQAWCR.[D]	P51151	RAB9A	Ras-related protein Rab-9A	142	4.10238	0.366701
[R].FAEVECLAESHQHLSK.[E]	Q14839	CHD4	Chromodomain-helicase-DNA-binding protein 4 (CHD-4) (EC 3.6.4.12) (ATP-dependent helicase CHD4) (Mi-2 autoantigen 218 kDa protein) (Mi2-beta)	1827	4.09899	0.162262
[R].NGCLCCSVK.[D]	Q5JTY5	CBWD3	COBW domain-containing protein 3 (Cobalamin synthase W domain-containing protein 3)	107	4.09422	0.341793
[K].SVPGVCGASQTHQKPQNGEK.[K]	Q9Y2R4	DDX52	Probable ATP-dependent RNA helicase DDX52 (EC 3.6.4.13) (ATP-dependent RNA helicase ROK1-like) (DEAD box protein 52)	59	4.08783	0.344281
[K].CAGGHDDATLAR.[L]	P49916	LIG3	DNA ligase 3 (EC 6.5.1.1) (DNA ligase III) (Polydeoxyribonucleotide synthase [ATP] 3)	729	4.08509	0.342776
[R].KSPSSDSWTCADTSTER.[R]	Q8N6T3	ARFGAP1	ADP-ribosylation factor GTPase-activating protein 1 (ARF GAP 1) (ADP-ribosylation factor 1 GTPase-activating protein) (ARF1 GAP) (ARF1-directed GTPase-activating protein)	351	4.07447	0.170771
[R].SSQQPVSEVSTIPCPR.[I]	Q15154	PCM1	Pericentriolar material 1 protein (PCM-1) (hPCM-1)	1585	4.0694	0.649391
[R].SGAELALDYLCR.[W]	Q9BRJ6	C7orf50	Uncharacterized protein C7orf50	107	4.06139	0.40699
[R].QILIACSPVSSVR.[K]	Q5QJE6	DNTTIP2	Deoxynucleotidyltransferase terminal-interacting protein 2 (Estrogen receptor-binding protein) (LPTS-interacting protein 2) (LPTS-RP2) (Terminal deoxynucleotidyltransferase-interacting factor 2) (TdIF2) (TdT-interacting factor 2)	116	4.06086	0.216584
[R].QQTPPGLCPLAGNSVHEDKK.[F]	Q9Y3B8	REXO2	Oligoribonuclease, mitochondrial (EC 3.1.15.-) (RNA exonuclease 2 homolog) (Small fragment nuclease)	137	4.04797	0.407188
[K].VPADEVCGCPLVR.[D]	Q9P0U4	CXXC1	CXXC-type zinc finger protein 1 (CpG-binding protein) (PHD finger and CXXC domain-containing protein 1)	566	4.04181	0.347228
[R].APQCLGK.[F]	Q00839	HNRNPU	Heterogeneous nuclear ribonucleoprotein U (hnRNP U) (GRIP120) (Nuclear p120 ribonucleoprotein) (Scaffold-attachment factor A) (SAF-A) (p120) (pp120)	562	4.02621	0.348893
[R].IFTHHLCR.[A]	Q9BQG0	MYBBP1A	Myb-binding protein 1A	884	4.02341	0.271063
[R].GIPMVLIGCK.[T]	Q9HBH0	RHOF	Rho-related GTP-binding protein RhoF (Rho family GTPase Rif) (Rho in filopodia)	131	4.00296	0.370242
[R].GCGRTDFQQGCAK.[T]	O95571	ETHE1	Persulfide dioxygenase ETHE1, mitochondrial (EC 1.13.11.18) (Ethylmalonic encephalopathy protein 1) (Hepatoma subtracted clone one protein) (Sulfur dioxygenase ETHE1)	170	3.9916	0.116473
[R].LQCLNESR.[E]	Q9GZP4	PITHD1	PITH domain-containing protein 1	42	3.98081	0.380664
[R].MLVQCMQDQEHPSIR.[T]	O00410	IPO5	Importin-5 (Imp5) (Importin subunit beta-3) (Karyopherin beta-3) (Ran-binding protein 5) (RanBP5)	180	3.97304	0.222253
[K].DIEREDIEFICK.[T]	P50991	CCT4	T-complex protein 1 subunit delta (TCP-1-delta) (CCT-delta) (Stimulator of TAR RNA-binding)	337	3.97095	0.483167
[K].QFLECAQNQGDIK.[L]	Q9Y6H1	CHCHD2	Coiled-coil-helix-coiled-coil-helix domain-containing protein 2 (Aging-associated gene 10 protein) (HCV NS2 trans-regulated protein) (NS2TP)	124	3.96527	0.415047
[R].VKYCNSLPDIPFDPK.[F]	Q8N7H5	PAF1	RNA polymerase II-associated factor 1 homolog (hPAF1) (Pancreatic differentiation protein 2)	36	3.96144	0.19721
[R].NPSAAFFCVAR.[L]	O75223	GGCT	Gamma-glutamylcyclotransferase (EC 4.3.2.9) (Cytochrome c-releasing factor 21)	42	3.95859	0.245415
[R].SGVIVLPCGAGK.[S]	P19447	ERCC3	General transcription and DNA repair factor IIH helicase subunit XPB (TFIIH subunit XPB) (EC 3.6.4.12) (Basic transcription factor 2 89 kDa subunit) (BTF2 p89) (DNA excision repair protein ERCC-3) (DNA repair protein complementing XP-B cells) (TFIIH basal transcription factor complex 89 kDa subunit) (TFIIH 89 kDa subunit) (TFIIH p89) (Xeroderma pigmentosum group B-complementing protein)	342	3.9501	0.357201
[K].ASALACLK.[V]	P10515	DLAT	Dihydrolipoyllysine-residue acetyltransferase component of pyruvate dehydrogenase complex, mitochondrial (EC 2.3.1.12) (70 kDa mitochondrial autoantigen of primary biliary cirrhosis) (PBC) (Dihydrolipoamide acetyltransferase component of pyruvate dehydrogenase complex) (M2 antigen complex 70 kDa subunit) (Pyruvate dehydrogenase complex component E2) (PDC-E2) (PDCE2)	488	3.94978	0.186998
[R].CSSFMAPPVTDLGELR.[R]	P36551	CPOX	Oxygen-dependent coproporphyrinogen-III oxidase, mitochondrial (COX) (Coprogen oxidase) (Coproporphyrinogenase) (EC 1.3.3.3)	127	3.93662	0.358952
[K].ACPEKHFAFK.[M]	Q92520	FAM3C	Protein FAM3C (Interleukin-like EMT inducer)	64	3.93285	0.364688
[K].SASVAPFTCK.[T]	P49790	NUP153	Nuclear pore complex protein Nup153 (153 kDa nucleoporin) (Nucleoporin Nup153)	1065	3.9257	0.210436
[R].QLSAQGQMTQLCELINK.[S]	Q9UNS2	COPS3	COP9 signalosome complex subunit 3 (SGN3) (Signalosome subunit 3) (JAB1-containing signalosome subunit 3)	25	3.91783	0.371374
[K].KLSECLKR.[I]	Q07812	BAX	Apoptosis regulator BAX (Bcl-2-like protein 4) (Bcl2-L-4)	62	3.90532	0.362667
[R].ALQSLACGKPTQR.[V]	Q13618	CUL3	Cullin-3 (CUL-3)	636	3.90016	0.211391
[R].SRQDPGTDRTEDSGLAAGPPEAAGENFAPCSVAPGK.[S]	Q96CP2	FLYWCH2	FLYWCH family member 2	132	3.88096	0.0156608
[K].GVVTCMRK.[V]	Q15024	EXOSC7	Exosome complex component RRP42 (Exosome component 7) (Ribosomal RNA-processing protein 42) (p8)	238	3.88039	0.366574
[R].MCTVIKR.[Q]	Q9BZE4	GTPBP4	GTP-binding protein 4 (Chronic renal failure gene protein) (GTP-binding protein NGB) (Nucleolar GTP-binding protein 1)	138	3.87972	0.0719934
[K].GAVPTDKACESASHDNQSVR.[M]	Q8TBZ6	TRMT10A	tRNA methyltransferase 10 homolog A (EC 2.1.1.221) (RNA (guanine-9-)-methyltransferase domain-containing protein 2) (tRNA (guanine(9)-N(1))-methyltransferase TRMT10A)	285	3.87298	0.665442
[R].ALQELPLCLR.[L]	Q9NQS1	AVEN	Cell death regulator Aven	193	3.86166	0.368739
[R].GQDHCGIESEVVAGIPR.[T]	P07858	CTSB	Cathepsin B (EC 3.4.22.1) (APP secretase) (APPS) (Cathepsin B1) [Cleaved into: Cathepsin B light chain	319	3.82663	0.31754
[-].MRPGGERPVEGGACNGR.[S]	Q8IYS1	PM20D2	Xaa-Arg dipeptidase (EC 3.4.13.4) (Beta-Ala-Lys dipeptidase)	14	3.80758	0.125144
[R].DITVLDLGCGK.[G]	O43148	RNMT	mRNA cap guanine-N7 methyltransferase (EC 2.1.1.56) (RG7MT1) (mRNA (guanine-N(7))-methyltransferase) (mRNA cap methyltransferase) (hCMT1) (hMet) (hcm1p)	206	3.801	0.233269
[R].VSPEEAIKCEDK.[F]	P05198	EIF2S1	Eukaryotic translation initiation factor 2 subunit 1 (Eukaryotic translation initiation factor 2 subunit alpha) (eIF-2-alpha) (eIF-2A) (eIF-2alpha)	98	3.79909	0.0837098
[K].TNAKLYCNR.[G]	Q99615	DNAJC7	DnaJ homolog subfamily C member 7 (Tetratricopeptide repeat protein 2) (TPR repeat protein 2)	298	3.76996	0.382782
[R].ANSSVVSVNCK.[G]	O60502	OGA	Protein O-GlcNAcase (OGA) (EC 3.2.1.169) (Beta-N-acetylglucosaminidase) (Beta-N-acetylhexosaminidase) (Beta-hexosaminidase) (Meningioma-expressed antigen 5) (N-acetyl-beta-D-glucosaminidase) (N-acetyl-beta-glucosaminidase) (Nuclear cytoplasmic O-GlcNAcase and acetyltransferase) (NCOAT)	596	3.76351	0.381573
[K].TNQVAIAQTLECK.[E]	Q9UK39	NOCT	Nocturnin (EC 3.1.3.108) (Carbon catabolite repression 4-like protein)	273	3.73786	0.38183
[R].LAICTGGSR.[L]	Q9P2S5	WRAP73	WD repeat-containing protein WRAP73 (WD repeat-containing protein 8) (WD repeat-containing protein antisense to TP73 gene)	391	3.72948	0.382751
[K].LVDCKVSAQK.[L]	P35270	SPR	Sepiapterin reductase (SPR) (EC 1.1.1.153)	234	3.72905	0.383295
[R].VLQNMEQCQK.[K]	Q96ER3	SAAL1	Protein SAAL1 (Synoviocyte proliferation-associated in collagen-induced arthritis protein 1) (SPACIA1)	366	3.72257	0.230406
[R].MRLCPESR.[K]	Q07157	TJP1	Tight junction protein ZO-1 (Tight junction protein 1) (Zona occludens protein 1) (Zonula occludens protein 1)	744	3.72027	0.521098
[R].EQVPSLGSNVACGLAYTDYHK.[A]	A1L0T0	ILVBL	2-hydroxyacyl-CoA lyase 2 (EC 4.1.2.-) (Acetolactate synthase-like protein) (IlvB-like protein)	568	3.70901	0.390036
[K].YSPNCK.[L]	P00338	LDHA	L-lactate dehydrogenase A chain (LDH-A) (EC 1.1.1.27) (Cell proliferation-inducing gene 19 protein) (LDH muscle subunit) (LDH-M) (Renal carcinoma antigen NY-REN-59)	131	3.70855	0.208589
[K].EGILSDEIYCPPETAVLLGSYAVQAK.[F]	P15311	EZR	Ezrin (Cytovillin) (Villin-2) (p81)	117	3.70405	0.67973
[K].VTQNLPMKEGCTEVSLLR.[V]	Q1KMD3	HNRNPUL2	Heterogeneous nuclear ribonucleoprotein U-like protein 2 (Scaffold-attachment factor A2) (SAF-A2)	308	3.69742	0.0199645
[K].KCSLPAEEDSVLEK.[L]	P27816	MAP4	Microtubule-associated protein 4 (MAP-4)	635	3.68781	0.0760879
[K].EVNVSPCPTQPCQLSK.[G]	P61916	NPC2	NPC intracellular cholesterol transporter 2 (Epididymal secretory protein E1) (Human epididymis-specific protein 1) (He1) (Niemann-Pick disease type C2 protein)	42	3.66486	0.395099
[K].LCEGFNEVLK.[Q]	Q9Y6H1	CHCHD2	Coiled-coil-helix-coiled-coil-helix domain-containing protein 2 (Aging-associated gene 10 protein) (HCV NS2 trans-regulated protein) (NS2TP)	134	3.65485	0.409715
[R].MLHCVQR.[A]	Q9UK53	ING1	Inhibitor of growth protein 1	216	3.63773	0.399622
[K].TYVDQACR.[A]	Q9UKK6	NXT1	NTF2-related export protein 1 (Protein p15)	14	3.63559	0.217275
[R].ENFPLCGR.[D]	Q9BT17	MTG1	Mitochondrial ribosome-associated GTPase 1 (GTP-binding protein 7) (Mitochondrial GTPase 1)	23	3.62103	0.51318
[R].VFHVGCFVCSTCR.[A]	Q15654	TRIP6	Thyroid receptor-interacting protein 6 (TR-interacting protein 6) (TRIP-6) (Opa-interacting protein 1) (OIP-1) (Zyxin-related protein 1) (ZRP-1)	310	3.60497	0.398901
[R].EAEETNGGAQIQPLPADCGISSATEKPDSK.[T]	Q9UJM3	ERRFI1	ERBB receptor feedback inhibitor 1 (Mitogen-inducible gene 6 protein) (MIG-6)	430	3.59713	0.221549
[R].SSPAPHSGPCPSR.[L]	P85299	PRR5	Proline-rich protein 5 (Protein observed with Rictor-1) (Protor-1)	318	3.59472	0.406928
[K].GHYAYDCHR.[Y]	Q16629	SRSF7	Serine/arginine-rich splicing factor 7 (Splicing factor 9G8) (Splicing factor, arginine/serine-rich 7)	119	3.59286	0.400037
[K].QSVELCKK.[D]	Q00610	CLTC	Clathrin heavy chain 1 (Clathrin heavy chain on chromosome 17) (CLH-17)	1528	3.58566	0.0269295
[K].LVMSYVAAVCGK.[G]	O43795	MYO1B	Unconventional myosin-Ib (MYH-1c) (Myosin I alpha) (MMI-alpha) (MMIa)	129	3.56996	0.246468
[R].KDGNASGTTLLEALDCILPPTRPTDKPLR.[L]	P68104	EEF1A1	Elongation factor 1-alpha 1 (EF-1-alpha-1) (Elongation factor Tu) (EF-Tu) (Eukaryotic elongation factor 1 A-1) (eEF1A-1) (Leukocyte receptor cluster member 7)	234	3.56666	0.122657
[R].CSAGLGALAQRPGSVSK.[W]	Q9NXV2	KCTD5	BTB/POZ domain-containing protein KCTD5	28	3.54027	0.413105
[K].CYRMVGGVLVER.[T]	Q9UHV9	PFDN2	Prefoldin subunit 2	70	3.53748	0.585332
[R].IINPITMQCIK.[H]	O75530	EED	Polycomb protein EED (hEED) (Embryonic ectoderm development protein) (WD protein associating with integrin cytoplasmic tails 1) (WAIT-1)	182	3.53318	0.413388
[R].GDLSRPEDADTSGPCCEHTQEK.[Q]	Q9BZE9	ASPSCR1	Tether containing UBX domain for GLUT4 (Alveolar soft part sarcoma chromosomal region candidate gene 1 protein) (Alveolar soft part sarcoma locus) (Renal papillary cell carcinoma protein 17) (UBX domain-containing protein 9)	225	3.53205	0.217379
[R].KTAGQTGMCGGVR.[G]	Q5VTL8	PRPF38B	Pre-mRNA-splicing factor 38B (Sarcoma antigen NY-SAR-27)	113	3.51159	0.222124
[truncated: 2,822 more rows]

## Sheet: Dataset 3 - HeLa in vitro
Annotated Sequence	Accession	Gene Name	Description	IAA-Modified Residue #	average ratio	p value
[truncated: 2,681 more rows]

[truncated: 1 more sheets: Dataset 4 - HeLa in situ]
